# Supplementary material for: A high-resolution data set of fatty acid-binding protein structures. I. Dynamics of FABP4 and ligand binding
Source: Acta Crystallogr D Struct Biol. 2025 Jul 28;81(Pt 8):423–35. doi: 10.1107/S2059798325006242 (PMC12315583; doi:10.1107/S2059798325006242)
Supplement: Supplementary file 1 [file d-81-00423-sup1.xlsx]

## Sheet: FABP I, II, and III
PDB-ID	val. rep.	construct	cell_a	cell_b	cell_c	cell_alpha	cell_beta	cell_gamma	sgname	sgno	reso_high	reso_low	rcryst	rfree	nrefl_all	mean_B	compl_all	date	modified?	radiolysis	ligand alt. conf	other lig. disorder	comments	(anticipated) SMILES	(anticipated) chemistry	IC50_hFABP1	KI_hFABP1	IC50_hFABP3	KI_hFABP3	IC50_hFABP4	KI_hFABP4	IC50_hFABP5	KI_hFABP5	IC50_mFABP4	KI_mFABP4	IC50_mFABP5	KI_mFABP5	ratio	IC50_hFABP3	KI_hFABP3	IC50_hFABP4	KI_hFABP4	KI_hFABP5
7fvu	7fvu	fabp4	32.859	53.409	74.718	90	90	90	P212121	19	1.24	43.45	0.13651	0.15863	34341	17.9855	95.1	2010-09-20	yes, adduct				Based on 2-(1-benzothiophene-3-carbonyl)benzoic acid, by addition of second thiophene to the double bond of the first thiophene. Ligand density leaves no doubt about the stereochemistry. CH...O H-bond of carboxylate in 8-membered ring. Intramolecular H-bond of carboxylate in 6-membered ring.	OC(=O)c1ccccc1C(=O)[C@@H]2[C@H](Sc3ccccc23)c4csc5ccccc45		n.a.	n.a.	n.a.	n.a.	n.a.	n.a.	n.a.	n.a.	n.a.	n.a.	n.a.	n.a.	n.a.	n.a.	n.a.	n.a.	n.a.	n.a.
7fvv	7fvv	fabp4	32.548	53.469	75.174	90	90	90	P212121	19	1.08	37.59	0.15617	0.18834	51971	18.018	95.99	2010-11-23	yes, regioisomer		not built		Wrong compound registered. Regioisomer clearly identified diastereomer is C10-(S), C11-(R). Low occupancy alternate conformation of ester group not modeled. Close contact of cyclohexyl ring with one of the Cys-alternate conformations ligand may loose binding energy due to this contact. Two hydrogen bonds formed by carboxamide group. Compare with 7g1q.	c1(c(c(c(s1)C(=O)OCC)C)C(=O)N)NC(=O)[C@H]1[C@@H](C(=O)O)CCCC1		n.a.	n.a.	n.a.	n.a.	n.a.	n.a.	9.074	4.2001	n.a.	n.a.	n.a.	n.a.	n.a.	n.a.	n.a.	n.a.	n.a.	4.2001
7fvw	7fvw	fabp4	32.305	53.826	75.102	90	90	90	P212121	19	1.04	43.77	0.14388	0.16982	58043	13.0065	96.01	2012-01-31			yes		Two conformations of ligand, rotated 3-chloro-phenyl	c1(cc(ccc1)Cl)CCc1nc(cs1)C(=O)O		n.a.	n.a.	n.a.	n.a.	n.a.	n.a.	n.a.	n.a.	n.a.	n.a.	n.a.	n.a.	n.a.	n.a.	n.a.	n.a.	n.a.	n.a.
7fvx	7fvx	fabp4	32.331	54.012	75.372	90	90	90	P212121	19	1.05	37.69	0.14102	0.16249	57122	13.9502	96.41	2010-07-23			not built		Second low occupancy conformation of carboxylate group is present in ligand.	c1ccc2c(c1)c(c(n2C)c1ccccc1)[C@@H]1CC[C@@H](CC1)C(=O)O		4.188 +/- 1.66113 with n = 3	0.986667 +/- 0.393846 with n = 3	1.234 +/- 0.022 with n = 2	0.81615 +/- 0.01545 with n = 2	0.0478	0.0097	17.24 +/- 2.51 with n = 2	7.9917 +/- 1.1641 with n = 2	0.0685667 +/- 0.0132982 with n = 3	0.0168333 +/- 0.00557215 with n = 3	5.11667 +/- 0.772843 with n = 3	3.3193 +/- 0.503879 with n = 3	9.49819	1.234 +/- 0.022 with n = 2	0.81615	0.0478	0.0097	7.9917
7fvy	7fvy	fabp4	32.278	53.731	75.022	90	90	90	P212121	19	1	37.5	0.12864	0.1511	65415	15.3025	96.59	2012-02-05			yes		Two quite different conformations and orientations of ligand: 3-chloro-benzyl rotated by 180° and thiazole tilted by almost 90°	c1c(nc(s1)Cc1cccc(c1)Cl)C(=O)O		n.a.	n.a.	n.a.	n.a.	n.a.	n.a.	n.a.	n.a.	n.a.	n.a.	n.a.	n.a.	n.a.	n.a.	n.a.	n.a.	n.a.	n.a.
7fvz	7fvz	fabp4	32.445	53.811	75.017	90	90	90	P212121	19	1.12	37.5	0.18697	0.21142	47324	13.0397	97.7	2011-10-22	yes, byproduct or registration error		yes		Compound is either registered wrong or maybe by-product of synthesis of (E)-6-(5-methoxy-2,6,7-trimethyl-1,3-benzoxazol-4-yl)-4-methylhex-4-enoic acid. Has swapped N and C atoms with C-atom carrying methyl group. N atom engages in H-bond with water. Two conformations of ligand present.	c12c(c(c(c(c1oc(n2)C)C)C)OC)C/C=C(/CCC(=O)O)\C		20.89	4.9464	33.65	22.712	1.768	0.7859	4.403	2.0315	1.491	0.5735	0.729	0.4588	7.02957	33.65	22.712	1.768	0.7859	2.0315
7fw0	7fw0	fabp4	32.445	53.8	74.905	90	90	90	P212121	19	1.12	43.7	0.14816	0.17435	46447	19.7429	95.97	2011-10-22			yes		Three conformations of ligand some of which are mutually exclusive. Also, a fragment was identified that ends at the thiol - maybe starting material.	c1(c(cc(c(c1)Cl)S[C@@H](C(=O)O)C(C)C)Cl)Cl		3.393	0.7982	10.5	7.0773	3.531	1.5817	30.08	13.952	1.475	0.5672	13.64	8.8751	311.812	10.5	7.0773	3.531	1.5817	13.952
7fw1	7fw1	fabp4	32.561	54.055	74.793	90	90	90	P212121	19	1.26	30.75	0.16838	0.21688	33006	18.0877	95.52	2012-09-17					Clear density for ligand. Repulsive contacts between cyclopentyl substituent in 6-position and Asp76-Arg78 salt bridge. Compare with 7fy9.	c1(c(nc(c(c1c1ccc(cc1)F)c1[nH]nnn1)C1(CCCC1)COC)C1CCCC1)C		n.a.	n.a.	n.a.	n.a.	n.a.	n.a.	n.a.	n.a.	n.a.	n.a.	n.a.	n.a.	n.a.	n.a.	n.a.	n.a.	n.a.	n.a.
7fw2	7fw2	fabp4	32.417	53.78	75.018	90	90	90	P212121	19	1.12	43.73	0.13916	0.1657	43967	15.5296	90.32	2011-12-08					Ligand not occupied to 100% but placement unambiguous.	n1(c(nnc1COc1ccc(Cl)cc1)S)CC=C		n.a.	n.a.	n.a.	n.a.	0.833	0.3639	n.a.	n.a.	1.347	0.517	20.14	13.111	n.a.	n.a.	n.a.	0.833	0.3639	n.a.
7fw3	7fw3	fabp4	32.465	53.626	75.536	90	90	90	P212121	19	1.08	43.73	0.15437	0.17985	52400	15.9196	96.24	2010-11-23		x			S-enantiomer exceptionally well defined by electron density. Chlorine has negative density possibly due to partial radiolysis. Some uninterpretable density close to DMSO near ligand. Compare with 7g04.	c12c(ccc(c2)c2ccc(cc2)Cl)CCC[C@H]1C(=O)O		5.565	1.3132	n.a.	n.a.	6.345	2.8516	3.253	1.498	16.88	6.6003	6.681	4.3389	n.a.	n.a.	n.a.	6.345	2.8516	1.498
7fw4	7fw4	fabp4	35.276	54.706	74.603	90	90	90	P212121	19	1.44	44.11	0.20081	0.22603	23574	25.5322	92.6	2012-04-01					30 vol-% glycerol (3.26 M) soaked into crystal. Two molecules bind at surface but none at ligand binding site. Test performed based on hypothesis that glycerol in protein preparation might influence binding and/or in vivo results.	O		n.a.	n.a.	n.a.	n.a.	n.a.	n.a.	n.a.	n.a.	n.a.	n.a.	n.a.	n.a.	n.a.	n.a.	n.a.	n.a.	n.a.	n.a.
7fw5	7fw5	fabp43	35.757	55.819	74.734	90	90	90	P212121	19	1.15	44.72	0.18144	0.21516	47037	18.6509	91.78	2011-02-01					Palmitate	CCCCCCCCCCCCCCCC(=O)O		n.a.	n.a.	n.a.	n.a.	n.a.	n.a.	n.a.	n.a.	n.a.	n.a.	n.a.	n.a.	n.a.	n.a.	n.a.	n.a.	n.a.	n.a.
7fw6	7fw6	fabp4	32.518	53.802	75.425	90	90	90	P212121	19	1.04	37.72	0.14957	0.18122	59024	15.5499	96.57	2012-01-31			yes		Two conformations of ligand, one with significant strain.	O(c1ccccc1)[C@H]1CC[C@H]([C@H](C1)COc1cccc(c1)Cl)C(=O)O		n.a.	n.a.	n.a.	n.a.	n.a.	n.a.	n.a.	n.a.	n.a.	n.a.	n.a.	n.a.	n.a.	n.a.	n.a.	n.a.	n.a.	n.a.
7fw7	7fw7	fabp4	32.478	53.662	75.241	90	90	90	P212121	19	1.06	43.69	0.15733	0.18736	55171	17.1586	96.13	2011-08-28				yes	Extra density next to ligand is unassigned - impurity? Ligand not fully occupied.	C(=O)([C@H]1[C@@H](C(=O)O)CCCC1)Nc1cc(c(cc1)F)Cl		37.02	8.7694	n.a.	n.a.	8.771	3.9464	2.778	1.2775	17.7	6.9196	9.763	6.3483	n.a.	n.a.	n.a.	8.771	3.9464	1.2775
7fw8	7fw8	fabp43	32.555	54.149	74.859	90	90	90	P212121	19	1.16	37.43	0.17348	0.21937	40954	18.4496	92.53	2011-03-13					Ligand similar in the chimera compared to FABP3 but different to FABP4. Compare 5edb, 5hz9, 7fw8.	c1(c(c2c(nc1C)ccc(c2)Cl)c1ccccc1)C(=O)O		n.a.	n.a.	0.1635 +/- 0.0715 with n = 2	0.0929 +/- 0.0478 with n = 2	0.259	0.1048	n.a.	n.a.	0.6735 +/- 0.1335 with n = 2	0.25975 +/- 0.05875 with n = 2	1.803	1.1588	n.a.	0.1635 +/- 0.0715 with n = 2	0.0929 +/- 0.0478 with n = 2	0.259	0.1048	n.a.
7fw9	7fw9	fabp4	32.568	53.61	74.805	90	90	90	P212121	19	1	37.4	0.15703	0.17209	65926	16.5436	97	2010-08-04					sp3 carbon atoms in 7-tetrahydro-benzothiophene not well defined by electron density. Ser55, Thr56, and Phe57 have alternate conformations of both main- and side-chains. Compare with 7g0e.	C1CCc2sc(c(c2C1)C(=O)OCC)NC(=O)C1=C(C(=O)O)CCC1		5.472 +/- 2.01368 with n = 3	1.29107 +/- 0.477426 with n = 3	n.a.	n.a.	0.09105 +/- 0.01195 with n = 2	0.0293 +/- 0.0055 with n = 2	1.1575 +/- 0.2365 with n = 2	0.525 +/- 0.1098 with n = 2	0.104767 +/- 0.0237656 with n = 3	0.0311 +/- 0.00921846 with n = 3	0.170667 +/- 0.0252499 with n = 3	0.0946667 +/- 0.0165341 with n = 3	n.a.	n.a.	n.a.	0.09105 +/- 0.01195 with n = 2	0.0293 +/- 0.0055 with n = 2	0.525 +/- 0.1098 with n = 2
7fwa	7fwa	fabp4	32.533	53.62	74.83	90	90	90	P212121	19	1.07	43.6	0.14541	0.1759	54100	15.8641	97.21	2011-11-28			yes	yes	Merck-style ligand with Met pushed out of the binding pocket. Ligand is half occupied and has at least two conformations built at 1/4 occupancy. 4-chloro-phenyl is mobile. Two conformations of amino linker.	n12c(nc(n1)c1ccccc1)[nH]c(cc2=O)CNc1ccc(Cl)cc1		n.a.	n.a.	n.a.	n.a.	0.683	0.2963	25.6	11.874	n.a.	n.a.	n.a.	n.a.	n.a.	n.a.	n.a.	0.683	0.2963	11.874
7fwb	7fwb	fabp4	32.515	53.66	75.289	90	90	90	P212121	19	1.12	37.63	0.15242	0.18037	46399	15.567	95.33	2011-10-22		x		yes	Partial radiolysis of chlorine atoms. Dichloro-phenoxy moiety is mobile perpendicular to plane.	c1(c(Oc2c(cc(cc2)Cl)Cl)cccc1)c1nn[nH]n1		n.a.	n.a.	2.067	1.3795	1.218	0.5378	44.4	20.597	3.374	1.3109	13.02	8.4726	802.977	2.067	1.3795	1.218	0.5378	20.597
7fwc	7fwc	fabp4	32.354	54.036	75.087	90	90	90	P212121	19	1.12	37.56	0.13752	0.16184	47338	17.7469	97.13	2011-12-08	yes, possibly starting material		yes		Heterocycle not present but hydroxy derivative identified by electron density and confirmed by MS. Two conformations of ligand with different pseudo-chirality at C4.	[C@H]1(c2ccc(cc2)Cl)CC(=O)/C(=C/N2OC[C@H](C2)O)/C(=O)C1		n.a.	n.a.	n.a.	n.a.	2.134	0.9511	n.a.	n.a.	n.a.	n.a.	n.a.	n.a.	n.a.	n.a.	n.a.	2.134	0.9511	n.a.
7fwd	7fwd	fabp4	32.431	54.002	75.026	90	90	90	P212121	19	1.12	37.5	0.1588	0.19073	46260	18.0735	95.22	2011-10-25			not built		Carboxylate more flexible than rest of ligand possibly another low occupancy conformation - not built.	n1(c(ccc1CCC(=O)O)c1ccc(cc1)F)c1ccc(C(=O)N)cc1		n.a.	n.a.	0.116	0.0614	0.263	0.1069	20.37	9.4457	0.0966	0.0275	1.763	1.1325	1644.54	0.116	0.0614	0.263	0.1069	9.4457
7fwe	7fwe	fabp4	32.333	53.891	75.105	90	90	90	P212121	19	1.05	37.56	0.14026	0.16382	57060	15.4442	96.82	2012-02-05	other enantiomer				S-enantiomer exclusively.	C(C(=O)O)[C@@H](Sc1ccc(Cl)cc1)C		n.a.	n.a.	n.a.	n.a.	n.a.	n.a.	n.a.	n.a.	n.a.	n.a.	n.a.	n.a.	n.a.	n.a.	n.a.	n.a.	n.a.	n.a.
7fwf	7fwf	fabp45	32.03	52.808	72.159	90	90	90	P22121	3018	1.24	36.08	0.13858	0.17986	31860	15.7479	94.59	2012-03-23					Cyclohexyl has larger aniso displacements in FABP5 than in FABP4. Compare with 7fwj.	c1(c(nc(c(c1)C(=O)O)C(F)(F)F)OCC(F)(F)F)C1CCCCC1		n.a.	n.a.	n.a.	n.a.	n.a.	n.a.	n.a.	n.a.	n.a.	n.a.	n.a.	n.a.	n.a.	n.a.	n.a.	n.a.	n.a.	n.a.
7fwg	7fwg	fabp4	32.382	53.922	74.878	90	90	90	P212121	19	1.13	43.76	0.13476	0.15407	46717	15.5958	98.47	2010-12-20				yes	4-hydroxy-1H-pyridin-2-one not well defined by electron density	c1(cc(c(cc1)Cl)Oc1ccccc1)Cn1c(=O)cc(cc1)O		n.a.	n.a.	0.0539	0.0194	0.319	0.132	n.a.	n.a.	0.0597	0.0131	0.461	0.2837	n.a.	0.0539	0.0194	0.319	0.132	n.a.
7fwh	7fwh	fabp4	32.318	53.869	75.221	90	90	90	P212121	19	1.12	37.61	0.13056	0.14998	47576	15.2273	98.21	2011-10-22						c1(c2cc(cc(c2)Cl)Cl)nn(nn1)CCC(=O)O		n.a.	n.a.	n.a.	n.a.	7.799	3.5078	20.5	9.5028	9.128	3.564	16.53	10.758	n.a.	n.a.	n.a.	7.799	3.5078	9.5028
7fwi	7fwi	fabp5	54.431	38.443	80.32	90	100.6	90	P1211	4	2	39.475	0.2273	0.2928	19860	29.7644	88.34	2010-11-30					3 molecules per a.u. one of which is apo with a chloride ion in the fatty acid binding site. Compare with 7fxd. Compare 7fy7, 7fzu, 7fwi, 7fxd.	c12N(C(=O)Nc3c(cccc3)C(=O)O)C=Cc1cccc2		0.824	0.1891	n.a.	n.a.	2.661	1.189	1.0435 +/- 0.2095 with n = 2	0.47225 +/- 0.09725 with n = 2	1.857	0.7167	1.612	1.0345	n.a.	n.a.	n.a.	2.661	1.189	0.47225 +/- 0.09725 with n = 2
7fwj	7fwj	fabp4	32.476	53.22	74.239	90	90	90	P212121	19	1.08	43.23	0.15012	0.17828	50465	16.5256	94.88	2012-03-23					Compare with 7fwf.	c1(c(nc(c(c1)C(=O)O)C(F)(F)F)OCC(F)(F)F)C1CCCCC1		n.a.	n.a.	n.a.	n.a.	n.a.	n.a.	n.a.	n.a.	n.a.	n.a.	n.a.	n.a.	n.a.	n.a.	n.a.	n.a.	n.a.	n.a.
7fwk	7fwk	fabp4	32.541	53.831	75.267	90	90	90	P212121	19	0.95	30.85	0.14886	0.17572	77264	14.7	96.71	2012-02-05	possibly	x			Radiolysis at chlorine. MS reports no free acid in this ligand, thus the amide was built. Head group flexible so nature of atoms not deducible despite atomic resolution.	n1(c(C(=O)N)ccc1)Cc1c(Cl)cccc1		n.a.	n.a.	n.a.	n.a.	n.a.	n.a.	n.a.	n.a.	n.a.	n.a.	n.a.	n.a.	n.a.	n.a.	n.a.	n.a.	n.a.	n.a.
7fwl	7fwl	fabp4	32.466	53.554	74.641	90	90	90	P212121	19	1.12	43.52	0.1449	0.1682	44594	16.7779	92.75	2011-10-17						c1(cc(c(cc1)Cl)Cl)CN1CC(=O)NS1(=O)=O		n.a.	n.a.	3.62	2.4256	0.466	0.1983	n.a.	n.a.	0.518	0.1927	n.a.	n.a.	n.a.	3.62	2.4256	0.466	0.1983	n.a.
7fwm	7fwm	fabp43	35.456	55.698	74.889	90	90	90	P212121	19	1.17	37.44	0.16039	0.19462	45024	16.5958	94	2011-02-11						c1(cc(=O)n(cc1)Cc1ccc(cc1c1ccccc1)Cl)O		n.a.	n.a.	0.0717	0.0314	2.322	1.0361	n.a.	n.a.	0.923	0.3512	n.a.	n.a.	n.a.	0.0717	0.0314	2.322	1.0361	n.a.
7fwn	7fwn	fabp4	32.254	53.714	75.386	90	90	90	P212121	19	1.12	37.69	0.13512	0.15261	47065	13.5305	97.26	2010-12-21						n1(c(c(c2c1ccc(c2)C)c1ccccc1)c1ccccc1)CCC(=O)O		5.682	1.3409	0.0673	0.0283	n.a.	n.a.	5.56 +/- 0.507 with n = 2	2.5686 +/- 0.2353 with n = 2	0.0728	0.0189	n.a.	n.a.	n.a.	0.0673	0.0283	n.a.	n.a.	2.5686 +/- 0.2353 with n = 2
7fwo	7fwo	fabp4	32.504	53.931	74.891	90	90	90	P212121	19	1.12	37.45	0.13237	0.15845	47948	14.1939	98.73	2011-Oct-22						[C@H]1(C2CCCCC2)C(=O)c2c(O1)cc(cc2)O		n.a.	n.a.	0.546	0.3521	0.427	0.1808	25.88	12	0.119	0.0364	8.486	5.516	616.189	0.546	0.3521	0.427	0.1808	12
7fwp	7fwp	fabp4	32.532	53.73	75.468	90	90	90	P212121	19	1.03	37.74	0.17345	0.2055	58881	12.4036	93.56	2011-11-28			not built		Two conformations of Arg bind to ligand. Ligand apparently deprotonated. Furanone seems mobile and can shift in plane but only one conformation built.	COc1cccc(CCCC2=C(O)[C@@H](CCc3ccccc3)OC2=O)c1		n.a.	n.a.	n.a.	n.a.	0.314	0.1297	n.a.	n.a.	n.a.	n.a.	n.a.	n.a.	n.a.	n.a.	n.a.	0.314	0.1297	n.a.
7fwq	7fwq	fabp43	35.39	55.866	74.385	90	90	90	P212121	19	1.2	44.67	0.15896	0.18514	37442	16.3922	83.98	2011-02-11						c1(ccc2c(c1)c(c(c(n2)C)C(=O)O)Oc1c(cccc1)Cl)Cl		n.a.	n.a.	0.0375	0.0083	0.0475	0.0096	2.351	1.079	0.0388	0.0049	0.0281	0.0017	124.8	0.0375	0.0083	0.0475	0.0096	1.079
7fwr	7fwr	fabp4	32.362	53.617	75.272	90	90	90	P212121	19	1.12	43.69	0.12913	0.15036	47578	14.0623	98.36	2011-10-22		x			Heavy atoms S and Cl suffered radiation damage.	c1(CSc2nc(cnn2)O)cc(c(cc1)Cl)Cl		19.45	4.6051	4.584	3.0799	0.29	0.1191	n.a.	n.a.	0.46	0.1697	33.33	21.714	n.a.	4.584	3.0799	0.29	0.1191	n.a.
5edb	5edb	fabp4	32.297	54.025	75.462	90	90	90	P212121	19	1.18	43.93	0.1479	0.17725	41025	17.3391	96.42	2010-06-25	possibly			yes	Methyl group not well defined by electron density. Compare 5edb, 5hz9, 7fw8.	c1(c(c2c(nc1C)ccc(c2)Cl)c1ccccc1)C(=O)O		n.a.	n.a.	0.1635 +/- 0.0715 with n = 2	0.0929 +/- 0.0478 with n = 2	0.259	0.1048	n.a.	n.a.	0.6735 +/- 0.1335 with n = 2	0.25975 +/- 0.05875 with n = 2	1.803	1.1588	n.a.	0.1635 +/- 0.0715 with n = 2	0.0929 +/- 0.0478 with n = 2	0.259	0.1048	n.a.
7fws	7fws	fabp4	32.507	53.341	75.463	90	90	90	P212121	19	1.1	37.73	0.14267	0.16401	50479	15.9722	98.3	2011-08-14	yes, covalent				Benzodisothiazol-3-one ring-opened by nucleophilic addition of two cysteines, one in the active site, the other near the N-terminus. Result is SS-bond with 2-thiobenzamide amide of thiosalicylic acid.	c12c(cccc2)s[nH]c1=O		n.a.	n.a.	n.a.	n.a.	n.a.	n.a.	n.a.	n.a.	n.a.	n.a.	n.a.	n.a.	n.a.	n.a.	n.a.	n.a.	n.a.	n.a.
7fwt	7fwt	mfabp4	49.981	78.029	94.458	90	90	90	P212121	19	1.54	47.23	0.15842	0.1966	50242	31.1342	95.37	2012-08-21					Disordered material in binding site could not be assigned to crystallization components.	O		n.a.	n.a.	n.a.	n.a.	n.a.	n.a.	n.a.	n.a.	n.a.	n.a.	n.a.	n.a.	n.a.	n.a.	n.a.	n.a.	n.a.	n.a.
7fwu	7fwu	fabp4	32.329	53.716	75.318	90	90	90	P212121	19	1.01	37.66	0.15074	0.18295	59418	14.2037	89.99	2011-11-28					Orientation of head group based on B values. Rotation by 180° and other enantiomer is possible in principle but B values of O and C atoms that would be swapped suggest otherwise.	C1(=C[C@H]2CC(=CC(=O)O2)O)c2c(c3c1cccc3)cccc2		n.a.	n.a.	n.a.	n.a.	0.103	0.0348	n.a.	n.a.	n.a.	n.a.	n.a.	n.a.	n.a.	n.a.	n.a.	0.103	0.0348	n.a.
7fwv	7fwv	fabp45	31.696	53.738	72.319	90	90	90	P22121	3018	1.45	36.16	0.15572	0.21753	20297	18.3475	94.63	2012-05-05				yes	Isopropyl-methyl-amine is flexible and could be modeled with the alternative N-C rotamer. Compare with 7g14 and 7fxx.	c1(c(nc(c(c1c1ccccc1)c1nnn[nH]1)N(C(C)C)C)C1CCCC1)C		n.a.	n.a.	n.a.	n.a.	n.a.	n.a.	n.a.	n.a.	n.a.	n.a.	n.a.	n.a.	n.a.	n.a.	n.a.	n.a.	n.a.	n.a.
7fww	7fww	fabp4	32.504	53.841	75.144	90	90	90	P212121	19	1.05	37.58	0.13691	0.16439	57296	16.4002	96.84	2012-02-05	yes, regioisomer	x, -13 rmsd			3-bromo benzoyl group shifted to other nitrogen. Bromine atom enough to SAD-phase structure using shelxD/E.	N(c1ccccc1)(C1=NCCCCS1)C(=O)c1cc(ccc1)Br		n.a.	n.a.	n.a.	n.a.	1.793	0.7971	n.a.	n.a.	n.a.	n.a.	n.a.	n.a.	n.a.	n.a.	n.a.	1.793	0.7971	n.a.
7fwx	7fwx	fabp4	32.065	52.722	72.331	90	90	90	P22121	3018	1.13	36.15	0.17478	0.21831	42403	13.3442	95.47	2012-02-05	yes				12-oxazole i.e. N-atom directly bound to O-atom places methyl group ortho to O-atom.	COc1c(C)c(C)c2onc(C)c2c1C\C=C(/C)\CCC(=O)O		20.89	4.9464	33.65	22.712	1.768	0.7859	4.403	2.0315	1.491	0.5735	0.729	0.4588	7.02957	33.65	22.712	1.768	0.7859	2.0315
7fwy	7fwy	fabp4	32.494	53.768	75.342	90	90	90	P212121	19	1.12	43.77	0.13861	0.16264	47023	16.2772	96.51	2011-12-08					R-enantiomer	c12c(Sc3c(C[C@H]1SCC(=O)O)cc(cc3)Cl)cccc2		n.a.	n.a.	n.a.	n.a.	1.695	0.7529	n.a.	n.a.	n.a.	n.a.	n.a.	n.a.	n.a.	n.a.	n.a.	1.695	0.7529	n.a.
7fwz	7fwz	fabp4	32.446	53.615	75.392	90	90	90	P212121	19	1.12	37.69	0.12916	0.14924	47474	15.1286	97.81	2011-11-21						c1(nn(c2c1CCCCC2)CCCC(=O)O)C(F)(F)F		n.a.	n.a.	1.293	0.8567	0.109	0.0375	n.a.	n.a.	0.132	0.0412	2.734	1.7657	n.a.	1.293	0.8567	0.109	0.0375	n.a.
7fx0	7fx0	fabp4	32.498	53.873	75.126	90	90	90	P212121	19	1.03	37.56	0.14782	0.18193	60497	15.0492	96.48	2011-11-28	possibly			yes	Radiation damage to chlorine. Rather flexible head group. C-atom at head group carrying acidic thiol might have undergone chemical modification e.g. hydroxylation - not built.	n1(c(nnc1CNc1c(Cl)cccc1)S)CC		n.a.	n.a.	n.a.	n.a.	0.705	0.306	n.a.	n.a.	0.555	0.207	27.47	17.896	n.a.	n.a.	n.a.	0.705	0.306	n.a.
7fx1	7fx1	fabp4	32.503	53.904	75.167	90	90	90	P212121	19	0.99	43.8	0.15536	0.17442	68870	15.1206	97.56	2011-08-28				yes	Ligand not well defined by electron density. Mixture of low-occupancy ligand and water in binding site.	c1(c(N2CCCCC2)ccc(c1)CC(=O)O)c1ccccc1		3.276	0.7704	2.681	1.7917	0.763	0.3324	40.28	18.688	0.677	0.2546	2.358	1.5206	346.704	2.681	1.7917	0.763	0.3324	18.688
7fx2	7fx2	fabp45	31.981	52.826	72.229	90	90	90	P22121	3018	1.47	36.11	0.16604	0.23559	19647	18.0598	96.36	2012-08-21	yes, hydrolysis		yes		Density only observed for hydrolyzed form of expected compound. Two conformations of ligand are built differing in ring pucker of cyclohexene ring. Compare with 7g0o.	c12c(CC(CC2)(F)F)sc(c1c1nc(cs1)C)N1C(=O)C2=C(C1=O)CCCC2		n.a.	n.a.	n.a.	n.a.	n.a.	n.a.	n.a.	n.a.	n.a.	n.a.	n.a.	n.a.	n.a.	n.a.	n.a.	n.a.	n.a.	n.a.
7fx3	7fx3	fabp4	57.041	57.041	83.395	90	90	90	P43212	96	1.12	40.33	0.14082	0.16121	49604	15.8629	98.53	2013-05-04						O		n.a.	n.a.	n.a.	n.a.	n.a.	n.a.	n.a.	n.a.	n.a.	n.a.	n.a.	n.a.	n.a.	n.a.	n.a.	n.a.	n.a.	n.a.
7fx4	7fx4	fabp4	32.71	53.611	74.79	90	90	90	P212121	19	1.02	43.56	0.14579	0.16522	62088	16.3424	96.48	2011-12-11					Weak density for cyclohexane ring but chiral centers well defined by electron density. Compare with 7g15.	C1CC[C@H]([C@H](C1)C(=O)O)COc1cc(c(cc1)Cl)Cl		n.a.	n.a.	n.a.	n.a.	n.a.	n.a.	n.a.	n.a.	n.a.	n.a.	n.a.	n.a.	n.a.	n.a.	n.a.	n.a.	n.a.	n.a.
7fx5	7fx5	fabp4	32.519	53.745	74.52	90	90	90	P212121	19	1.12	43.59	0.15551	0.18416	46536	18.7166	96.99	2012-10-21					Disorder in ligand binding site around Ser55-Lys58; deposited atoms in this region with only partial occupancy.	C1C(Cc2c(C1)c(c(s2)NC(=O)C1=C(CCOC1)C(=O)O)c1nc(no1)C1CC1)(F)F		n.a.	n.a.	n.a.	n.a.	n.a.	n.a.	n.a.	n.a.	n.a.	n.a.	n.a.	n.a.	n.a.	n.a.	n.a.	n.a.	n.a.	n.a.
7fx6	7fx6	fabp4	32.363	54.313	75.394	90	90	90	P212121	19	1.05	44.06	0.14021	0.17	57275	16.0575	95.98	2012-01-31					Amino group has partial sp3 hybridization, i.e. not fully conjugated with pyridine.	n1c(c(c(c2c1CCCCC2)c1ccncc1)c1[nH]nnn1)N(CC)CC		n.a.	n.a.	n.a.	n.a.	n.a.	n.a.	n.a.	n.a.	n.a.	n.a.	n.a.	n.a.	n.a.	n.a.	n.a.	n.a.	n.a.	n.a.
7fx7	7fx7	fabp4	32.224	52.943	72.326	90	90	90	P22121	3018	1.12	42.72	0.17142	0.21319	43879	14.4611	95.67	2011-10-22				yes	Methyl group of methylsulfanyl moiety not defined by electron density. Thioether sulfur seems mobile, could be another conformation of ligand.	n1c(c(cnc1SCc1n[nH]c2c1c(OCc1ccccc1)ccc2)SC)O		17.46	4.1338	45.08	30.438	0.372	0.1561	0.649	0.289	0.451	0.1663	0.6	0.3745	0.148212	45.08	30.438	0.372	0.1561	0.289
7fx8	7fx8	fabp4	32.425	54.209	74.764	90	90	90	P212121	19	1.12	43.9	0.13233	0.14921	47163	13.5795	96.71	2012-05-05						c1(c2c(c3nnn[nH]3)c(CC(C)C)c3c(n2)CCCCC3)ccccc1		n.a.	n.a.	n.a.	n.a.	n.a.	n.a.	n.a.	n.a.	n.a.	n.a.	n.a.	n.a.	n.a.	n.a.	n.a.	n.a.	n.a.	n.a.
7fx9	7fx9	fabp4	32.49	53.984	75.157	90	90	90	P212121	19	1.1	43.85	0.16623	0.21059	50081	15.7533	96.83	2012-01-31						c1ccc(c(c1)C(=O)O)Nc1cccc(c1)C#N		n.a.	n.a.	n.a.	n.a.	n.a.	n.a.	n.a.	n.a.	n.a.	n.a.	n.a.	n.a.	n.a.	n.a.	n.a.	n.a.	n.a.	n.a.
7fxa	7fxa	fabp4	32.44	53.568	74.971	90	90	90	P212121	19	1.12	37.48	0.13594	0.15095	47913	13.4263	99.09	2011-12-08		x, -20 rmsd			Bromine partially radiolyzed.	[C@]1(c2c(NC(=O)C1)ccc(c2)Br)(CCCCCC)C(=O)O		n.a.	n.a.	n.a.	n.a.	1.25	0.5522	n.a.	n.a.	n.a.	n.a.	n.a.	n.a.	n.a.	n.a.	n.a.	1.25	0.5522	n.a.
7fxb	7fxb	fabp4	32.299	53.763	74.951	90	90	90	P212121	19	1.12	37.48	0.13198	0.1631	46159	14.5364	95.49	2011-11-21		x	not built		Two conformations of arginine. Ligand seems mobile but only one conformation built. Chlorines suffered radiation damage.	C(C(=O)O)(Oc1c(c(c(c(c1Cl)Cl)Cl)Cl)Cl)(C)C		12.71	3.0068	1.697	1.1296	0.0873	0.0275	8.917	4.127	0.287	0.1022	0.356	0.2158	10.0471	1.697	1.1296	0.0873	0.0275	4.127
7fxc	7fxc	fabp4	32.147	53.833	75.311	90	90	90	P212121	19	1.12	43.79	0.13604	0.15318	45768	14.2561	94.14	2010-12-21			yes		Two different conformations of ligand with rotated head group.	N1(Cc2cc(c(cc2)Cl)Cl)S(=O)(=O)NC(=O)C=C1C		n.a.	n.a.	n.a.	n.a.	0.945 +/- 0.126 with n = 2	0.4145 +/- 0.057 with n = 2	n.a.	n.a.	0.881 +/- 0.194 with n = 2	0.3345 +/- 0.076 with n = 2	n.a.	n.a.	n.a.	n.a.	n.a.	0.945 +/- 0.126 with n = 2	0.4145 +/- 0.057 with n = 2	n.a.
7fxd	7fxd	fabp5	154.457	154.457	154.457	90	90	90	F432	209	2.44	46.57	0.2288	0.2795	6304	58.4458	99.83	2010-12-08					Unidentified electron density close to ligand - cannot be modeled by water. Compare 7fy7, 7fzu, 7fwi, 7fxd.	c12n(C(=O)Nc3c(cccc3)C(=O)O)ccc1cccc2		0.824	0.1891	n.a.	n.a.	2.661	1.189	1.0435 +/- 0.2095 with n = 2	0.47225 +/- 0.09725 with n = 2	1.857	0.7167	1.612	1.0345	n.a.	n.a.	n.a.	2.661	1.189	0.47225 +/- 0.09725 with n = 2
7fxe	7fxe	fabp4	32.453	53.896	74.99	90	90	90	P212121	19	1.04	37.49	0.14794	0.18236	58369	17.6287	96	2010-10-20				yes	Benzylic CH2 group not well defined by electron density. Possible alternate conformation of phenyl with tetrahedral carbazol N-atom. Close contact of CH2 group in partially saturated 6-ring with alternate conformation of CYS in 2.8 Å distance.	c12n(c3c(c1CCC[C@H]2CC(=O)O)cc(cc3)C)Cc1ccccc1		n.a.	n.a.	0.301368 +/- 0.1149 with n = 19	0.18473 +/- 0.0758247 with n = 20	0.959205 +/- 0.338763 with n = 39	0.42149 +/- 0.153892 with n = 39	5.95688 +/- 3.34527 with n = 41	2.75302 +/- 1.55288 with n = 41	0.786333 +/- 0.178102 with n = 3	0.3025 +/- 0.0746963 with n = 3	1.30853 +/- 0.437235 with n = 19	0.836584 +/- 0.28505 with n = 19	628.144	0.301368 +/- 0.1149 with n = 19	0.18473	0.959205 +/- 0.338763 with n = 39	0.42149	2.75302
7fxf	7fxf	fabp4	32.246	53.866	75.286	90	90	90	P212121	19	0.95	43.81	0.13222	0.15291	76907	14.144	97.04	2012-02-05		x	not built		Carboxylate flexible, may have other conformation but not built. Chlorine partially radiolyzed.	s1cc(nc1COc1c(cccc1)Cl)C(=O)O		n.a.	n.a.	n.a.	n.a.	n.a.	n.a.	n.a.	n.a.	n.a.	n.a.	n.a.	n.a.	n.a.	n.a.	n.a.	n.a.	n.a.	n.a.
7fxg	7fxg	fabp4	32.427	53.653	75.245	90	90	90	P212121	19	1.12	43.69	0.13722	0.15997	47519	15.8409	97.69	2011-11-21			yes		Two conformations of ligand built, which appears rather wobbly and has large anisotropy in the B values.	C(Sc1c(c(cc(c1)SC(F)(F)F)Cl)O)(F)(F)F		2.822	0.6628	2.06	1.3747	0.0864	0.0271	23.58	10.934	0.262	0.0921	22.98	14.968	21.5546	2.06	1.3747	0.0864	0.0271	10.934
7fxh	7fxh	fabp4	32.334	53.724	74.805	90	90	90	P212121	19	1.02	37.4	0.13911	0.15978	61932	14.7253	97.12	2012-07-30	other enantiomer				R-enantiomer clearly based on electron density.	c1(c(c(c2c(n1)CCCCC2)c1ccccc1)c1nnn[nH]1)[C@H]1CCCO1		n.a.	n.a.	n.a.	n.a.	n.a.	n.a.	n.a.	n.a.	n.a.	n.a.	n.a.	n.a.	n.a.	n.a.	n.a.	n.a.	n.a.	n.a.
7fxi	7fxi	fabp4	33.816	55.013	74.013	90	90	90	P212121	19	1.51	37.01	0.20991	0.23437	18870	30.8831	88.75	2010-09-20					1R,3S diastereomer.	C(=O)(O)[C@@H]1[C@H](C(=O)Nc2ccccc2c2ccccc2)C1(C)C		47.2	11.183	4.719	3.1673	0.582	0.2508	46.61	21.623	0.318	0.1141	6.111	3.9675	171.22	4.719	3.1673	0.582	0.2508	21.623
7fxj	7fxj	fabp4	32.449	53.806	74.976	90	90	90	P212121	19	1.03	37.49	0.14459	0.17133	59412	16.535	95.23	2010-10-21	yes	x		yes	Slight radiation damage to chlorine. Possible oxidation to hydroxy or keto form at C3. Other 1- or 2-atomic modifications at C3 also possible. C2-keto group not fully occupied. Possible hydrolysis of amide followed by decarboxylation.	C1=C(CN(C1=O)Cc1ccc(cc1)Cl)O		n.a.	n.a.	25.97	17.505	0.985	0.4328	24.1	11.175	3.621	1.4074	n.a.	n.a.	27.6295	25.97	17.505	0.985	0.4328	11.175
7fxk	7fxk	fabp4	32.544	53.906	74.703	90	90	90	P212121	19	1.03	37.35	0.14392	0.16546	60266	13.9709	96.46	2011-11-28					Acidic thiol was modeled as anion to match charge of Arg.	n1(n2c(ccc2C)C)c(Cc2ccccc2)nnc1S		n.a.	n.a.	n.a.	n.a.	0.462	0.1966	38.11	17.68	n.a.	n.a.	n.a.	n.a.	n.a.	n.a.	n.a.	0.462	0.1966	17.68
7fxl	7fxl	fabp45	32.127	52.794	72.285	90	90	90	P22121	3018	1.12	42.63	0.13441	0.16229	44601	13.8362	98.67	2011-07-10				yes	Partial occupancy of fatty acid. Carboxylate has clear density. Compare 7fxl, 7g1p, 7fzq.	c12c(cc(c(c1)F)Cl)[nH]cn2		n.a.	n.a.	n.a.	n.a.	n.a.	n.a.	n.a.	n.a.	n.a.	n.a.	n.a.	n.a.	n.a.	n.a.	n.a.	n.a.	n.a.	n.a.
7fxm	7fxm	fabp4	32.426	53.773	74.757	90	90	90	P212121	19	1.19	43.65	0.21041	0.24656	35335	15.4086	87.07	2011-10-22					Not the best data, but ligand placement and conformation safe.	c1(C2CCCCC2)cc(c(cc1)O)C(=O)O		44.6	10.568	26.29	17.743	0.667	0.2889	n.a.	n.a.	2.062	0.797	n.a.	n.a.	n.a.	26.29	17.743	0.667	0.2889	n.a.
7fxn	7fxn	fabp4	32.488	53.687	74.934	90	90	90	P212121	19	1.02	37.47	0.13897	0.165	61796	13.877	96.39	2012-07-31	other enantiomer				S-enantiomer based on electron density. Subtle movement of Arg126 to form H-bond with THF-oxygen.	c1(c(c(c2c(n1)CCCCC2)c1ccccc1)c1nnn[nH]1)[C@@H]1CCCO1		n.a.	n.a.	n.a.	n.a.	n.a.	n.a.	n.a.	n.a.	n.a.	n.a.	n.a.	n.a.	n.a.	n.a.	n.a.	n.a.	n.a.	n.a.
7fxo	7fxo	fabp1	56.941	37.114	60.491	90	113.12	90	P1211	4	1.3	32.32	0.15592	0.20359	52162	23.5526	95.49	2012-04-01					Best resolution for apo-structure in this set.	O		n.a.	n.a.	n.a.	n.a.	n.a.	n.a.	n.a.	n.a.	n.a.	n.a.	n.a.	n.a.	n.a.	n.a.	n.a.	n.a.	n.a.	n.a.
7fxp	7fxp	fabp4	32.727	54.133	74.198	90	90	90	P212121	19	1.05	37.1	0.18491	0.19626	57278	13.9349	96.76	2010-07-13		x			Single bromine atom sufficient for SAD phasing using 0.9A wavelength. Bromine partially radiolysed or not properly accounted f". Carboxylate group more flexible than rest of ligand. Several water molecules in alternate conformations. DMSO molecule in binding site comes from ligand soaking.	c1(c(cc(cc1)Br)Cl)NC(=O)/C=C\C(=O)O		n.a.	n.a.	n.a.	n.a.	n.a.	n.a.	n.a.	n.a.	n.a.	n.a.	n.a.	n.a.	n.a.	n.a.	n.a.	n.a.	n.a.	n.a.
7fxq	7fxq	fabp4	32.344	53.944	75.042	90	90	90	P212121	19	1.12	37.53	0.1314	0.15702	47594	15.8731	97.71	2011-12-08						c12c(ccc(c1)CC(=O)O)CCCCCC2		n.a.	n.a.	n.a.	n.a.	0.725	0.3154	n.a.	n.a.	n.a.	n.a.	n.a.	n.a.	n.a.	n.a.	n.a.	0.725	0.3154	n.a.
7fxr	7fxr	fabp4	32.424	53.896	74.808	90	90	90	P212121	19	0.99	43.73	0.13889	0.16108	67774	13.8583	96.65	2011-11-28					Enantiomer is fixed by electron density as (S)-carboxylate, (R)-phenyl.	C12(C[C@H]([C@@H](CC1)CC(=O)O)Cc1ccccc1)OCC(CO2)(C)C		n.a.	n.a.	0.555	0.3578	0.106	0.0361	24.49	11.356	0.118	0.036	0.361	0.2189	114.576	0.555	0.3578	0.106	0.0361	11.356
7fxs	7fxs	fabp45	32.141	52.612	72.212	90	90	90	P22121	3018	1.25	42.52	0.1497	0.18804	31349	15.0279	95.22	2012-03-26					Merged data from two crystals. Compare with 7g0i.	c1(c(nc(c(c1)C(=O)O)C(F)(F)F)OCC(F)(F)F)Oc1ccccc1		n.a.	n.a.	n.a.	n.a.	n.a.	n.a.	n.a.	n.a.	n.a.	n.a.	n.a.	n.a.	n.a.	n.a.	n.a.	n.a.	n.a.	n.a.
7fxt	7fxt	fabp4	32.441	53.778	75.094	90	90	90	P212121	19	1.07	43.73	0.15363	0.18558	53648	15.0386	96.19	2011-11-28			yes		Binding mode of benzo-thiadiazol resembles that of fragments from fragment screen. No interaction of ligand with Tyr/Arg pair. Dichloro-thiophene head group is flexible - two conformations were built.	c12c(NS(=O)(=O)c3cc(sc3Cl)Cl)cccc1nsn2		2.242	0.5252	1.835	1.2226	0.255	0.1032	11.53	5.3395	0.242	0.0846	1.007	0.6398	45.0709	1.835	1.2226	0.255	0.1032	5.3395
7g21	7g21	fabp4	32.686	53.877	75.086	90	90	90	P212121	19	1.12	37.56	0.14859	0.18159	46491	18.7396	95.11	2011-11-21					Cyclohexyl moiety is flexible. Ester bond seems more mobile than other side of pyranone.	[C@H]1([C@@H](/C=C/[C@H]2CC(=CC(=O)O2)O)CCCC1)c1ccccc1		n.a.	n.a.	n.a.	n.a.	0.0653	0.0176	32.6	15.122	n.a.	n.a.	n.a.	n.a.	n.a.	n.a.	n.a.	0.0653	0.0176	15.122
7fxu	7fxu	fabp4	35.123	54.986	74.013	90	90	90	P212121	19	1.96	37.01	0.19411	0.27414	9707	28.018	94.74	2012-02-19						c1(c(C)c(c(s1)NC(=O)C1=C(CCC1)C(=O)O)c1nc(no1)C1CC1)C		n.a.	n.a.	n.a.	n.a.	n.a.	n.a.	n.a.	n.a.	n.a.	n.a.	n.a.	n.a.	n.a.	n.a.	n.a.	n.a.	n.a.	n.a.
7fxv	7fxv	fabp4	32.532	53.809	74.951	90	90	90	P212121	19	0.88	43.71	0.14241	0.16579	95044	13.9923	95.33	2011-12-11			yes		Two conformations of ligand at acidic head group.	C1(=NNC(=S)NC1=S)Cc1ccc(cc1)OC		n.a.	n.a.	n.a.	n.a.	3.374	1.5106	n.a.	n.a.	n.a.	n.a.	n.a.	n.a.	n.a.	n.a.	n.a.	3.374	1.5106	n.a.
7fxw	7fxw	fabp4	32.135	53.723	75.058	90	90	90	P212121	19	1.18	43.69	0.14234	0.18183	39548	18.2499	95.69	2011-11-28	yes, hydrolysis or starting material		yes		Could be starting material but definitely is free acid. Two conformations of chlorophenyl group with 70:30 occupancy refined.	c1(c2c([nH]c1C(=O)C[S@](=O)C)cc(c(c2)Cl)Cl)c1c(cccc1)Cl		n.a.	n.a.	n.a.	n.a.	0.183	0.0705	31.15	14.448	n.a.	n.a.	n.a.	n.a.	n.a.	n.a.	n.a.	0.183	0.0705	14.448
7fxx	7fxx	fabp4	33.58	54.306	73.895	90	90	90	P212121	19	1.29	43.76	0.17336	0.23276	31483	25.4416	95.45	2012-07-26				yes	Isopropyl group not well defined by electron density. Compare with 7g14 and 7fwx.	c1(c(nc(c(c1c1ccccc1)c1nnn[nH]1)N(C(C)C)C)C1CCCC1)C		n.a.	n.a.	n.a.	n.a.	n.a.	n.a.	n.a.	n.a.	n.a.	n.a.	n.a.	n.a.	n.a.	n.a.	n.a.	n.a.	n.a.	n.a.
7fxy	7fxy	fabp4	32.535	53.795	74.775	90	90	90	P212121	19	1.13	37.4	0.14761	0.17423	46472	16.5264	97.92	2011-12-08			yes		Two conformations, split at ester group.	c1(c(c(=O)[nH]c(=O)[nH]1)F)C(=O)OCc1ccc(cc1)Cl		n.a.	n.a.	n.a.	n.a.	1.915	0.8525	n.a.	n.a.	n.a.	n.a.	n.a.	n.a.	n.a.	n.a.	n.a.	1.915	0.8525	n.a.
7fxz	7fxz	fabp4	32.813	53.748	74.709	90	90	90	P212121	19	1.03	30.67	0.1468	0.1754	60093	15.4606	95.69	2011-11-28	yes, different		yes		Origin of this molecule unclear. Has several significant changes compared to expected one. Structure of ligand determined by electron density and confirmed by MS and NMR. Two conformations of hexyl chain refined in 7:3 ratio.	n1c(nc(n(c1=O)Cc1cnccc1)SCC(C)(C)C)N		n.a.	n.a.	n.a.	n.a.	0.363	0.152	n.a.	n.a.	n.a.	n.a.	n.a.	n.a.	n.a.	n.a.	n.a.	0.363	0.152	n.a.
7fy0	7fy0	fabp5	63.091	63.091	75.011	90	90	90	P43212	96	1.34	44.61	0.16795	0.19204	31818	28.7094	96.68	2011-05-07		x			Same ligand in FABP4 has very different conformation and pose. 4-chloro partially radiolyzed. Compare 7fy0, 7g0k, 7g0c, 7fyz.	c1(cc(cc(c1c1ccccc1)Cl)Cl)NC(=O)N1CCC[C@@H]1C(=O)O		4.17	0.9824	36.84	24.842	0.112	0.0384	18.17	8.4212	0.069	0.0167	0.106	0.0526	1.30172	36.84	24.842	0.112	0.0384	8.4212
7fy1	7fy1	fabp9	107.982	107.982	76.931	90	90	120	P6522	179	2.06	46.76	0.23478	0.26715	15274	37.8476	95.31	2012-03-24				yes	Loop with Phe56 at exit of ligand binding site has at least two conformations. Mixture of fatty acids bound with one being shorter than the other, modeled by reducing occupancy of two terminal CH2 to 0.5. Data merged from two crystals since refines better than individual models. No second fatty acid as in public domain structure visible in binding site. Different space group as well.	O		n.a.	n.a.	n.a.	n.a.	n.a.	n.a.	n.a.	n.a.	n.a.	n.a.	n.a.	n.a.	n.a.	n.a.	n.a.	n.a.	n.a.	n.a.
7fy2	7fy2	fabp4	32.256	53.717	75.128	90	90	90	P212121	19	1.12	37.56	0.14769	0.17096	44808	15.3602	92.98	2011-10-17						c1(n2cccc2)cc(c(cc1)Cl)C(=O)O		15.1	3.5736	12.9	8.6869	12.04	5.4233	7.791	3.6045	8.428	3.29	6.81	4.4231	225.032	12.9	8.6869	12.04	5.4233	3.6045
7fy3	7fy3	fabp4	32.289	53.703	74.942	90	90	90	P212121	19	1.12	37.47	0.15513	0.17875	47121	13.539	97.95	2011-02-02					Failed attempt to soak 6-ethyl-5-methyl-1,1-dioxo-1,2,6-thiadiazin-3-one. Instead, sulfate from the precipitant binds to fatty-acid binding site.	S(=O)(=O)(O)O		n.a.	n.a.	n.a.	n.a.	n.a.	n.a.	n.a.	n.a.	n.a.	n.a.	n.a.	n.a.	n.a.	n.a.	n.a.	n.a.	n.a.	n.a.
7fy4	7fy4	fabp45	31.677	53.128	72.264	90	90	90	P22121	3018	1.51	36.13	0.20696	0.28624	17527	21.453	93.36	2012-08-21					"Inverted" orientation of pyridine ring with phenyl pointing into selectivity pocket. Strained conformation of benzyl substituent. Compare with 7fyu.	[nH]1c(nnn1)c1c(nc(c(c1c1ccccc1)C)Cc1ccccc1)C(C)(C)C		n.a.	n.a.	n.a.	n.a.	n.a.	n.a.	n.a.	n.a.	n.a.	n.a.	n.a.	n.a.	n.a.	n.a.	n.a.	n.a.	n.a.	n.a.
7fy5	7fy5	fabp4	32.553	53.937	75.37	90	90	90	P212121	19	1.12	37.69	0.14839	0.17846	46969	17.1253	95.7	2011-12-08						c12c(cc(c(c1)C(=O)O)C)CCCCC2(C)C		n.a.	n.a.	n.a.	n.a.	2.933	1.3118	n.a.	n.a.	n.a.	n.a.	n.a.	n.a.	n.a.	n.a.	n.a.	2.933	1.3118	n.a.
7fy6	7fy6	fabp4	32.669	53.676	75.262	90	90	90	P212121	19	1.12	43.69	0.1291	0.16049	47824	17.6654	97.66	2011-12-08			yes		Ligand does not have acidic group. Two conformations split at phenyl group.	C1(=Nc2c(Cc3c1cccc3)cnc(n2)N)c1ccccc1		n.a.	n.a.	n.a.	n.a.	1.419	0.6283	n.a.	n.a.	n.a.	n.a.	n.a.	n.a.	n.a.	n.a.	n.a.	1.419	0.6283	n.a.
7fy7	7fy7	fabp4	32.365	53.8	75.151	90	90	90	P212121	19	1.05	43.75	0.14703	0.17137	56910	17.0498	96.6	2010-11-24					Two slightly different conformations of benzoic acid moiety. Benzoic acid appears much more mobile than indole according to density. Compare 7fy7, 7fzu, 7fwi, 7fxd.	c12n(C(=O)Nc3c(cccc3)C(=O)O)ccc1cccc2		0.824	0.1891	n.a.	n.a.	2.661	1.189	1.0435 +/- 0.2095 with n = 2	0.47225 +/- 0.09725 with n = 2	1.857	0.7167	1.612	1.0345	n.a.	n.a.	n.a.	2.661	1.189	0.47225 +/- 0.09725 with n = 2
7fy8	7fy8	fabp1	119.658	75.081	110.691	90	94.38	90	C121	5	2.23	42.53	0.1986	0.2427	46486	57.3064	97.11	2012-03-23						c1(c(C2CC2)c(c(s1)NC(=O)C1=C(CCC1)C(=O)O)c1nc(no1)C(F)(F)F)C		n.a.	n.a.	n.a.	n.a.	n.a.	n.a.	n.a.	n.a.	n.a.	n.a.	n.a.	n.a.	n.a.	n.a.	n.a.	n.a.	n.a.	n.a.
7fy9	7fy9	fabp4	31.672	53.455	72.409	90	90	90	P22121	3018	1.74	43.006	0.2083	0.2745	12960	18.0267	98.23	2012-09-22					Compare with 7fw1	c1(c(nc(c(c1c1ccc(cc1)F)c1[nH]nnn1)C1(CCCC1)COC)C1CCCC1)C		n.a.	n.a.	n.a.	n.a.	n.a.	n.a.	n.a.	n.a.	n.a.	n.a.	n.a.	n.a.	n.a.	n.a.	n.a.	n.a.	n.a.	n.a.
7fya	7fya	fabp1	38.738	56.431	110.998	90	90	90	P21221	2018	1.88	36.575	0.2181	0.2739	19152	35.6961	93.32	2012-03-11						O		n.a.	n.a.	n.a.	n.a.	n.a.	n.a.	n.a.	n.a.	n.a.	n.a.	n.a.	n.a.	n.a.	n.a.	n.a.	n.a.	n.a.	n.a.
7fyb	7fyb	fabp4	32.564	53.666	74.652	90	90	90	P212121	19	1.05	43.57	0.15144	0.18224	56561	17.3934	96.39	2012-02-27			yes		Ligand has two conformations at 3-chloro-benzoylamino part. A second conformation of the carboxylate is present but not different enough to warrant building i.e. the carboxylate appears somewhat flexible.	C1[C@H](C[C@@H]([C@@H](C1)C(=O)O)NC(=O)c1cc(ccc1)Cl)Oc1ccccc1		n.a.	n.a.	n.a.	n.a.	n.a.	n.a.	n.a.	n.a.	n.a.	n.a.	n.a.	n.a.	n.a.	n.a.	n.a.	n.a.	n.a.	n.a.
7fyc	7fyc	fabp4	32.353	53.863	75.52	90	90	90	P212121	19	1.08	37.76	0.15097	0.18231	51997	16.723	95.47	2010-11-24					Carbamoyl-N engages in intramolecular H-bond with carboxylate (R)-enantiomer.	C1[C@@H](N(CC1)C(=O)Nc1ccccc1c1ccccc1)C(=O)O		n.a.	n.a.	n.a.	n.a.	0.557 +/- 0.272 with n = 2	0.23955 +/- 0.12275 with n = 2	n.a.	n.a.	0.69475 +/- 0.285265 with n = 4	0.266125 +/- 0.118283 with n = 4	20.17 +/- 4.74927 with n = 4	13.1331 +/- 3.09632 with n = 4	n.a.	n.a.	n.a.	0.557 +/- 0.272 with n = 2	0.23955 +/- 0.12275 with n = 2	n.a.
7fyd	7fyd	fabp5	61.876	61.876	74.547	90	90	90	P43212	96	1.45	47.61	0.20202	0.22272	20651	23.8046	82.65	2011-02-01					Clear ligand density. Single close contact of isopropyl with cysteine. Ligand affinities in vitro may change depending on the degree of SS-bond formation.	c1(ccc2c(c1)c(c1ccccc1)c(c(n2)C(C)C)C(=O)O)Cl		n.a.	n.a.	0.595 +/- 0.068 with n = 2	0.38455 +/- 0.04615 with n = 2	0.0512 +/- 0.0015 with n = 2	0.0119	2.62 +/- 0.373 with n = 2	1.204 +/- 0.1731 with n = 2	0.0667 +/- 0.00868907 with n = 3	0.0160667 +/- 0.00375085 with n = 3	0.122867 +/- 0.0302859 with n = 3	0.0634667 +/- 0.0196946 with n = 3	3.72581	0.595 +/- 0.068 with n = 2	0.38455	0.0512 +/- 0.0015 with n = 2	0.0119	1.204
7fye	7fye	fabp4	32.406	53.835	74.834	90	90	90	P212121	19	1.25	43.7	0.14839	0.16803	33971	13.0823	96.77	2010-08-16						c1(cc(=O)n(cc1)Cc1ccc(cc1)Cl)O		n.a.	n.a.	39.3	26.496	7.826	3.52	n.a.	n.a.	13.16	5.1431	n.a.	n.a.	n.a.	39.3	26.496	7.826	3.52	n.a.
7fyf	7fyf	fabp4	32.397	54.227	75.273	90	90	90	P212121	19	1.02	37.63	0.13937	0.16487	61755	15.4524	95.2	2011-12-11						c1(ccc(cc1)F)c1c(c(N2CCCCC2)nc2c1COCC2)c1nnn[nH]1		n.a.	n.a.	n.a.	n.a.	n.a.	n.a.	n.a.	n.a.	n.a.	n.a.	n.a.	n.a.	n.a.	n.a.	n.a.	n.a.	n.a.	n.a.
7fyg	7fyg	fabp4	32.471	53.893	74.913	90	90	90	P212121	19	0.94	37.45	0.14104	0.15936	79478	14.7549	97.07	2011-12-11						c1(c(=S)[nH]c(=S)[nH]n1)Cc1ccccc1		n.a.	n.a.	n.a.	n.a.	4.692	2.1056	n.a.	n.a.	n.a.	n.a.	n.a.	n.a.	n.a.	n.a.	n.a.	4.692	2.1056	n.a.
7fyh	7fyh	fabp45	32.061	53.144	72.275	90	90	90	P22121	3018	1.34	36.13	0.16673	0.22367	25940	20.2976	96	2011-10-17				yes	Myristate built but could be longer fatty acid. Joint binding of ligand and fatty acid. Compare with 7g03.	c12c(sc(n1)N)cc(cc2)F		n.a.	n.a.	n.a.	n.a.	n.a.	n.a.	n.a.	n.a.	n.a.	n.a.	n.a.	n.a.	n.a.	n.a.	n.a.	n.a.	n.a.	n.a.
7fyi	7fyi	fabp4	32.767	53.874	74.859	90	90	90	P212121	19	1.14	37.43	0.16082	0.1878	45047	16.5615	96.59	2011-04-09				yes	Ligand disordered. Built conformation is one of several. Occupancy only 0.5.	c1(n(nc(c1)CSc1ccc(cc1)Cl)C)O		n.a.	n.a.	n.a.	n.a.	16.5	7.4326	n.a.	n.a.	n.a.	n.a.	n.a.	n.a.	n.a.	n.a.	n.a.	16.5	7.4326	n.a.
7fyj	7fyj	fabp4	137.087	137.087	137.087	90	90	90	P432	207	2.6	48.47	0.2104	0.26371	12801	46.5319	95.31	2010-09-21				yes	3-chloro-2-methyl-phenoxymethyl and linker not well defined by electron density. Compare with 7fyt.	c1(cccc(c1C)Cl)OCc1[nH]c2nc(c3ccccc3)nn2c(=O)c1		3.548 +/- 4.57259 with n = 5	0.83482 +/- 1.08375 with n = 5	8.6762 +/- 11.151 with n = 5	5.84164 +/- 7.53305 with n = 5	0.0610667 +/- 0.00204342 with n = 3	0.0158 +/- 0.000778888 with n = 3	22.5233 +/- 2.72452 with n = 3	10.4437 +/- 1.26482 with n = 3	0.18565 +/- 0.209119 with n = 4	0.0624 +/- 0.0819459 with n = 4	18.8155 +/- 19.4861 with n = 6	12.2502 +/- 12.7042 with n = 6	2.82473	8.6762 +/- 11.151 with n = 5	5.84164	0.0610667 +/- 0.00204342 with n = 3	0.0158	10.4437
7fyk	7fyk	fabp4	32.486	53.939	75.317	90	90	90	P212121	19	1.12	37.66	0.13002	0.1534	47485	16.9885	97.2	2011-12-08					Compare with quite different binding mode of 3-(3-chlorophenyl)-4-prop-2-enyl-1H-1,2,4-triazole-5-thione.	n1(c(nnc1S)OCc1ccccc1)CC=C		n.a.	n.a.	n.a.	n.a.	1.263	0.5581	n.a.	n.a.	1.431	0.5501	n.a.	n.a.	n.a.	n.a.	n.a.	1.263	0.5581	n.a.
7fyl	7fyl	fabp4	32.616	53.956	75.287	90	90	90	P212121	19	1.07	37.64	0.14854	0.16974	54524	17.5843	96.57	2011-08-28			yes		Both enantiomers bind in two conformations, thus four different ligand poses.	c1(S[C@@H](CCCCSc2ccc(cc2)Cl)C(=O)O)ccc(cc1)C		16.88	3.9948	2.064	1.3754	0.561	0.2414	6.581	3.0429	1.891	0.7303	1.944	1.2507	53.4067	2.064	1.3754	0.561	0.2414	3.0429
7fym	7fym	fabp45	32.259	53.007	72.387	90	90	90	P22121	3018	1.21	32.26	0.16677	0.20711	35180	16.6919	95.82	2012-02-05		slight	yes		Two ligand conformations equally occupied. Compare with 7g0g.	c1(C(=O)CC(CC(=O)O)(C)C)cc(c(cc1)C)Br		n.a.	n.a.	n.a.	n.a.	5.091	2.2855	19.46	9.0215	3.707	1.4414	7.817	5.0799	n.a.	n.a.	n.a.	5.091	2.2855	9.0215
7fyo	7fyo	fabp4	32.262	53.922	74.946	90	90	90	P212121	19	1.12	37.48	0.13729	0.15675	47290	15.9003	97.99	2011-10-22	possibly	slight			Second methyl group not defined by electron density - better defined in 7g1w. Compare with 7g1w.	C(=O)(Nc1cc(cc(c1)Cl)Cl)CC(CC(=O)O)(C)C		4.128	0.9723	48.81	32.953	4.412	1.9792	17.04	7.8973	2.441	0.9454	1.685	1.082	47.4322	48.81	32.953	4.412	1.9792	7.8973
5hz5	5hz5	fabp5	62.834	62.834	75.373	90	90	90	P43212	96	1.55	48.26	0.23123	0.26804	19981	23.2801	93.35	2011-02-03					High Rfree, but ligand placement supported by electron density. Compare with 7fzy.	c1(ccc2c(c1)c(c(c(n2)N1CCCCC1)c1[nH]nnn1)c1ccccc1)Cl		14.2433 +/- 2.17722 with n = 3	3.37023 +/- 0.516186 with n = 3	3.372 +/- 1.02976 with n = 3	2.25807 +/- 0.694684 with n = 3	0.0504667 +/- 0.00631946 with n = 3	0.0108667 +/- 0.00284292 with n = 3	0.211 +/- 0.0319687 with n = 3	0.0856 +/- 0.0148461 with n = 3	0.0347	0.0032	0.0379	0.0081	0.041194	3.372 +/- 1.02976 with n = 3	2.25807	0.0504667 +/- 0.00631946 with n = 3	0.0108667	0.0856
7fyp	7fyp	fabp4	32.402	53.772	75.141	90	90	90	P212121	19	1.12	43.73	0.17318	0.2045	45509	14.9121	93.73	2011-12-08					All stereocenters clearly defined by electron density.	[C@H]1([C@H](C1)C(=O)O)C(=O)O[C@H]1[C@@H](CC[C@H](C1)C)C(C)C		n.a.	n.a.	n.a.	n.a.	2.598	1.1606	n.a.	n.a.	n.a.	n.a.	n.a.	n.a.	n.a.	n.a.	n.a.	2.598	1.1606	n.a.
5hz8	5hz8	fabp43	35.4	55.768	74.373	90	90	90	P212121	19	1.12	31.96	0.14499	0.17088	51978	15.338	95.98	2011-02-11					Very clear density also for the piperidyl ring.	N1(CCCCC1)c1nc2c(cc(cc2c(c1C(=O)O)c1ccccc1)Cl)Cl		4.976	1.1735	0.624	0.4042	0.0617	0.0159	0.294	0.1241	n.a.	n.a.	n.a.	n.a.	0.488172	0.624	0.4042	0.0617	0.0159	0.1241
7fyq	7fyq	fabp4	32.571	54.06	74.811	90	90	90	P212121	19	1.12	37.4	0.13635	0.15828	47557	16.3494	97.84	2011-10-22			yes		Two conformations of ligand putting the phenolic OH group on either side of the ring. Tert-butyl next to Phe57 is more flexible than the other.	[C@@](c1c(c(cc(c1)C(C)(C)C)C(C)(C)C)O)(C(F)(F)F)(C(=O)O)O		8.015	1.894	1.285	0.8509	0.202	0.0791	13.54	6.2732	0.537	0.1998	2.533	1.6346	58.3159	1.285	0.8509	0.202	0.0791	6.2732
7fyr	7fyr	fabp4	32.513	53.769	75.09	90	90	90	P212121	19	1.05	43.73	0.15066	0.18384	57061	16.4831	96.6	2011-12-11					Head group more mobile than dichloro-phenyl moiety.	C1(c2cc(c(cc2)Cl)Cl)(C(=O)NC(=S)NC1=O)C		n.a.	n.a.	n.a.	n.a.	3.338	1.4945	n.a.	n.a.	n.a.	n.a.	n.a.	n.a.	n.a.	n.a.	n.a.	3.338	1.4945	n.a.
7fys	7fys	fabp4	32.51	53.896	74.953	90	90	90	P212121	19	1.05	43.77	0.14868	0.17787	57277	17.195	97.03	2011-12-11	possibly			yes	Methoxy group is hydroxy or other atom. No methyl group visible in electron density nor is there space for one. Stereocenter clearly defined by electron density	[C@@]12(C=C(c3ccc(cc3)OC)SCC2)SC(=O)NC1=O		n.a.	n.a.	n.a.	n.a.	4.533	2.0339	35.99	16.694	n.a.	n.a.	n.a.	n.a.	n.a.	n.a.	n.a.	4.533	2.0339	16.694
7fyt	7fyt	fabp4	32.948	53.154	74.473	90	90	90	P212121	19	1.24	37.24	0.15256	0.18204	34880	16.6868	97.15	2010-08-23					Several protein residues change conformation. Range 53-57 is mobile with increased B values. 3-chloro-2-methyl-phenoxymethyl moiety rather flexible. Phenyl-triazolopyrimidine very well defined. Compare with 7fyj.	c1(cccc(c1C)Cl)OCC1=CC(=O)N2N=C(c3ccccc3)N=C2N1		3.548 +/- 4.57259 with n = 5	0.83482 +/- 1.08375 with n = 5	8.6762 +/- 11.151 with n = 5	5.84164 +/- 7.53305 with n = 5	0.0610667 +/- 0.00204342 with n = 3	0.0158 +/- 0.000778888 with n = 3	22.5233 +/- 2.72452 with n = 3	10.4437 +/- 1.26482 with n = 3	0.18565 +/- 0.209119 with n = 4	0.0624 +/- 0.0819459 with n = 4	18.8155 +/- 19.4861 with n = 6	12.2502 +/- 12.7042 with n = 6	2.82473	8.6762 +/- 11.151 with n = 5	5.84164	0.0610667 +/- 0.00204342 with n = 3	0.0158	10.4437
7fyu	7fyu	fabp4	32.926	53.993	74.197	90	90	90	P212121	19	1.17	30.58	0.17518	0.22001	40769	19.2127	94.56	2012-09-17					Shift of Asp76-Arg78 salt bridge to accommodate benzyl substituent. Additional water molecule between Arg78 and Gln95. Short distances between Gln95 sidechain and benzyl. Compare with 7fy4.	[nH]1c(nnn1)c1c(nc(c(c1c1ccccc1)C)Cc1ccccc1)C(C)(C)C		n.a.	n.a.	n.a.	n.a.	n.a.	n.a.	n.a.	n.a.	n.a.	n.a.	n.a.	n.a.	n.a.	n.a.	n.a.	n.a.	n.a.	n.a.
7fyv	7fyv	fabp4	32.515	53.939	75.133	90	90	90	P212121	19	0.97	43.81	0.13746	0.16138	72498	15.6746	96.63	2011-12-11	yes, diastereomer				Chiral centers uniquely defined by electron density.	[C@H]12[C@H]3[C@@H]([C@@H]([C@@H]([C@H]1ON=C2c1ccc(cc1)Cl)C3)C)C(=O)O		n.a.	n.a.	n.a.	n.a.	5.59	2.5106	n.a.	n.a.	n.a.	n.a.	n.a.	n.a.	n.a.	n.a.	n.a.	5.59	2.5106	n.a.
7fyw	7fyw	mfabp5	59.625	75.128	61.805	90	90.18	90	P1211	4	1.81	42.977	0.208	0.2514	48458	47.1636	97.37	2011-04-09					Beautiful example of almost perfectly merohedrally twinned monoclinic form with beta=90° emulating orthorhombic symmetry. Twin law is h,-k,-l. Molecular replacement in 2/mmm clashes for all space groups. Pseudo-translation and anisotropy mask twinning statistics. Effective resolution about 2.2 Å. Extra residues at N-terminus engage in intermolecular beta-sheet to form non-native dimer.	O		n.a.	n.a.	n.a.	n.a.	n.a.	n.a.	n.a.	n.a.	n.a.	n.a.	n.a.	n.a.	n.a.	n.a.	n.a.	n.a.	n.a.	n.a.
7fyx	7fyx	fabp4	35.381	55.201	74.233	90	90	90	P212121	19	1.4	37.12	0.19675	0.2273	23650	21.942	84.84	2011-02-02						s1c(c(cc1)c1ccccc1)NC(=O)C1=C(CCC1)C(=O)O		7.172	1.6941	n.a.	n.a.	0.201	0.0789	14.8	6.8602	0.108	0.0321	21.01	13.684	n.a.	n.a.	n.a.	0.201	0.0789	6.8602
7fyy	7fyy	fabp4	32.349	53.79	75.227	90	90	90	P212121	19	1.12	37.61	0.13241	0.15052	47901	14.6025	98.88	2011-10-22			yes		Ligand has two conformations.	c1(c2c(c(c(c1)SC(F)(F)F)O)nccc2)SC(F)(F)F		7.137	1.6857	18.75	12.65	0.0468	0.0092	6.389	2.9535	0.0825	0.022	2.763	1.7846	0.2148	18.75	12.65	0.0468	0.0092	2.9535
7fyz	7fyz	fabp4	32.216	53.849	75.495	90	90	90	P212121	19	1.13	43.84	0.13556	0.15451	46632	17.6414	97.65	2011-Apr-09					Compare 7fy0, 7g0k, 7g0c, 7fyz.	c1c(c(c(cc1)OCc1ccccc1Cl)OCc1c(cccc1)Cl)[C@@H](C(=O)O)OC		5.563	1.3126	18.05	12.163	1.142	0.5033	9.728	4.5037	1.183	0.4527	0.535	0.3324	18.6361	18.05	12.163	1.142	0.5033	4.5037
7fz0	7fz0	fabp4	32.508	54.114	74.495	90	90	90	P212121	19	1.02	43.78	0.14968	0.16594	62074	16.1632	96.56	2012-09-17					Short distances between phenyl substituent in 5-position and sidechain of Phe57. However Phe57 is poorly defined and displays high B values.	[nH]1c(nnn1)c1c(nc(c(c1c1ccccc1)c1ccccc1)CC)C(C)(C)C		n.a.	n.a.	n.a.	n.a.	n.a.	n.a.	n.a.	n.a.	n.a.	n.a.	n.a.	n.a.	n.a.	n.a.	n.a.	n.a.	n.a.	n.a.
7fz1	7fz1	fabp4	32.494	53.862	74.794	90	90	90	P212121	19	0.99	37.4	0.14897	0.17041	67540	12.3557	96.25	2011-11-28					Ligand has two conformations at carboxylate with approx. 7/3 ratio.	c1cccc2c1/C(=C(/Nc1ccccc1)\SCCC(=O)O)/C(=O)N2		n.a.	n.a.	n.a.	n.a.	0.116	0.0404	20.67	9.5842	n.a.	n.a.	n.a.	n.a.	n.a.	n.a.	n.a.	0.116	0.0404	9.5842
7fz2	7fz2	fabp4	32.505	53.878	75.181	90	90	90	P212121	19	1.12	37.58	0.13222	0.15479	47342	17.0858	97.42	2011-12-08	yes, hydrolysis or starting material				Starting material was chiral. Hydrolysis product is achiral. Two conformations with different pucker of cyclohexenyl ring and different rotation of trifluoromethyl group present.	[C@H]1(c2ccc(cc2)C(F)(F)F)CC(=CC(=O)C1)OC(=O)C		n.a.	n.a.	n.a.	n.a.	0.833	0.3638	n.a.	n.a.	n.a.	n.a.	n.a.	n.a.	n.a.	n.a.	n.a.	0.833	0.3638	n.a.
7fz3	7fz3	fabp4	32.653	54.07	75.261	90	90	90	P212121	19	1.1	37.63	0.14969	0.1859	50136	17.4293	96.17	2012-02-05						c1(Oc2ccc(cc2)Cl)ccc(cc1)[S@@](=O)O		n.a.	n.a.	n.a.	n.a.	7.44	3.3455	n.a.	n.a.	n.a.	n.a.	n.a.	n.a.	n.a.	n.a.	n.a.	7.44	3.3455	n.a.
7fz4	7fz4	fabp4	32.519	53.691	74.521	90	90	90	P212121	19	1.01	37.27	0.14492	0.1665	63548	13.7006	96.83	2011-12-11	yes, regioisomer				Methyl group is located on other carboxylate than stated in expected molecule.	c1(c(nc(c(c1CC(C)C)C(=O)O)C(F)F)C(F)(F)F)C(=O)OC		n.a.	n.a.	9.079	6.1087	0.5675 +/- 0.0795 with n = 2	0.2442 +/- 0.0358 with n = 2	n.a.	n.a.	0.177	0.0588	20.76	13.516	n.a.	9.079	6.1087	0.5675 +/- 0.0795 with n = 2	0.2442 +/- 0.0358 with n = 2	n.a.
7fz5	7fz5	fabp4	32.573	54.147	74.98	90	90	90	P212121	19	1.25	37.5	0.15619	0.19149	33862	21.4462	95.11	2011-Jun-30				yes	Phe57 disordered. R-enantiomer bound. N-O region of oxadiazol has less density than rest of heterocycle. Cyclopropyl orientation well defined. Tetrahydro-part flexible and not well defined.	C1CCC2=C(C1)C(=C(S2)NC(=O)N1[C@H](CCC1)C(=O)O)C1=NC(=NO1)C1CC1		31.62	7.4889	4.461	2.9926	0.121	0.0426	0.89	0.4008	0.0919	0.0257	0.0908	0.0426	0.570543	4.461	2.9926	0.121	0.0426	0.4008
7fz6	7fz6	fabp4	32.47	53.929	75.531	90	90	90	P212121	19	1.09	30.93	0.16169	0.18724	50701	16.2972	95.21	2012-01-31			yes		Two conformations of ligand mimic a bicyclic system with their cyclohexyl rings.	C1CC[C@H]([C@H](C1)C(=O)O)COc1ccccc1		n.a.	n.a.	n.a.	n.a.	n.a.	n.a.	n.a.	n.a.	n.a.	n.a.	n.a.	n.a.	n.a.	n.a.	n.a.	n.a.	n.a.	n.a.
7fz7	7fz7	fabp4	32.328	53.8	75.117	90	90	90	P212121	19	1.12	43.73	0.13682	0.15948	46806	16.2912	96.58	2011-12-08			yes		S-enantiomer. Two conformations built at 70/30 occupancy with different carboxylate and chloro locations.	[C@]1([C@@H](Cc2c(cccc2)Cl)CCCC1)(CC(=O)O)O		n.a.	n.a.	n.a.	n.a.	1.673	0.7433	n.a.	n.a.	n.a.	n.a.	n.a.	n.a.	n.a.	n.a.	n.a.	1.673	0.7433	n.a.
7fz8	7fz8	fabp4	32.442	53.962	75.152	90	90	90	P212121	19	1.22	43.83	0.14435	0.18092	37259	16.2619	97.91	2011-10-10						c12c(c(nc(n1)N)N)ccs2		n.a.	n.a.	n.a.	n.a.	n.a.	n.a.	n.a.	n.a.	n.a.	n.a.	n.a.	n.a.	n.a.	n.a.	n.a.	n.a.	n.a.	n.a.
7fz9	7fz9	fabp4	32.295	53.986	75.24	90	90	90	P212121	19	0.96	37.61	0.13492	0.15357	74833	14.1537	97.13	2011-12-11			yes		Two conformations, one of them has significant distortion but is supported by electron density.	c1c(nc(c(c1c1ccccc1)c1nnn[nH]1)N(C(C)C)C)c1sccc1C		n.a.	n.a.	n.a.	n.a.	n.a.	n.a.	n.a.	n.a.	n.a.	n.a.	n.a.	n.a.	n.a.	n.a.	n.a.	n.a.	n.a.	n.a.
7fza	7fza	fabp4	137.105	137.105	137.105	90	90	90	P432	207	2.601	48.474	0.2007	0.2511	14107	79.4059	99.8	2011-04-09					Failed attempt to co-crystallize 4-chloro-N-[1-[(3,4-dichlorophenyl)methyl]-2-oxopyridin-3-yl]benzenesulfonamide.	O		n.a.	n.a.	n.a.	n.a.	n.a.	n.a.	n.a.	n.a.	n.a.	n.a.	n.a.	n.a.	n.a.	n.a.	n.a.	n.a.	n.a.	n.a.
7fzb	7fzb	fabp4	32.423	54.013	75.029	90	90	90	P212121	19	1.08	30.82	0.15771	0.19289	51824	14.172	95.23	2012-02-05						c1(C2(CCCCC2)C)nc(c(o1)C)CC(=O)O		n.a.	n.a.	n.a.	n.a.	2.92	1.3059	n.a.	n.a.	n.a.	n.a.	n.a.	n.a.	n.a.	n.a.	n.a.	2.92	1.3059	n.a.
7fzc	7fzc	fabp4	32.414	53.807	75.106	90	90	90	P212121	19	1.12	37.56	0.13854	0.16615	47211	15.9062	97.34	2011-10-22				yes	Ligand not fully occupied but placement o.k.	n1(c(nnc1COc1c(Cl)cccc1)S)C(C)C		n.a.	n.a.	17.84	12.036	0.249	0.1003	41.2	19.114	0.0927	0.026	5.706	3.7037	15.9283	17.84	12.036	0.249	0.1003	19.114
7fzd	7fzd	fabp4	32.364	53.865	75.114	90	90	90	P212121	19	1.02	37.56	0.13468	0.15985	62259	15.6011	96.97	2012-02-05						[C@@H]12C(=NO[C@@H]1C[C@H](C2)C(=O)O)c1ccc(cc1)Cl		n.a.	n.a.	n.a.	n.a.	n.a.	n.a.	n.a.	n.a.	n.a.	n.a.	n.a.	n.a.	n.a.	n.a.	n.a.	n.a.	n.a.	n.a.
7fze	7fze	fabp4	32.649	53.627	75.018	90	90	90	P212121	19	1.17	37.51	0.14028	0.17416	41469	16.0422	97.24	2010-06-03						O		n.a.	n.a.	n.a.	n.a.	n.a.	n.a.	n.a.	n.a.	n.a.	n.a.	n.a.	n.a.	n.a.	n.a.	n.a.	n.a.	n.a.	n.a.
7fzf	7fzf	fabp4	32.378	53.682	75.103	90	90	90	P212121	19	1.09	43.67	0.15449	0.17621	50593	17.6781	96.16	2011-08-28			yes		Different binding mode with carboxylate in opposite direction compared to majority of ligands. Butyric acid part not well ordered. Two conformations modeled.	c12c(ncn(c1=O)[C@@H](C(=O)O)CC)sc(c2c1ccccc1)C		n.a.	n.a.	n.a.	n.a.	9.022	4.0595	16.38	7.5906	4.5	1.7515	21.86	14.234	n.a.	n.a.	n.a.	9.022	4.0595	7.5906
7fzg	7fzg	mfabp4	77.801	94.742	49.864	90	90	90	C2221	20	1.49	47.37	0.14411	0.17025	27639	29.3603	95.42	2012-08-21					Citric acid pH 3.5 as crystallization buffer partially occupying binding site - high B values.	O		n.a.	n.a.	n.a.	n.a.	n.a.	n.a.	n.a.	n.a.	n.a.	n.a.	n.a.	n.a.	n.a.	n.a.	n.a.	n.a.	n.a.	n.a.
5hz6	5hz6	fabp4	31.753	53.256	72.193	90	90	90	P22121	3018	1.14	42.86	0.13772	0.17342	41025	18.1976	94.98	2011-03-30						c1ccc(cc1c1c2cc(ccc2nc(c1C(=O)O)C(C)C)Cl)C(C)C		11.9365 +/- 4.6835 with n = 2	2.82365 +/- 1.11045 with n = 2	33.15 +/- 10.7 with n = 2	22.351 +/- 7.221 with n = 2	0.06115 +/- 0.01345 with n = 2	0.0157 +/- 0.0061 with n = 2	9.227 +/- 1.913 with n = 2	4.2716 +/- 0.8884 with n = 2	0.03555 +/- 5e-05 with n = 2	0.0036	0.196 +/- 0.029 with n = 2	0.1112 +/- 0.0186 with n = 2	0.30005	33.15 +/- 10.7 with n = 2	22.351	0.06115 +/- 0.01345 with n = 2	0.0157	4.2716
7fzh	7fzh	fabp4	32.535	53.731	74.476	90	90	90	P212121	19	1.12	37.24	0.13971	0.16739	46508	19.2199	96.87	2012-10-21					Disorder in ligand binding site around Thr56-Lys58; represented by two protein conformations.	C1C(Cc2c(C1)c(c(s2)NC(=O)C1=C(COCC1)C(=O)O)c1nc(no1)C1CC1)(F)F		n.a.	n.a.	n.a.	n.a.	n.a.	n.a.	n.a.	n.a.	n.a.	n.a.	n.a.	n.a.	n.a.	n.a.	n.a.	n.a.	n.a.	n.a.
7fzi	7fzi	fabp4	32.547	53.67	74.648	90	90	90	P212121	19	1.07	37.32	0.15234	0.17526	53116	15.2095	95.67	2012-02-10					Phe57 has two or more conformations.	N(c1ccccc1c1nc(no1)C1CC1)C(=O)C1=C(CCC1)C(=O)O		n.a.	n.a.	n.a.	n.a.	n.a.	n.a.	n.a.	n.a.	n.a.	n.a.	n.a.	n.a.	n.a.	n.a.	n.a.	n.a.	n.a.	n.a.
7fzj	7fzj	fabp4	33.078	53.736	74.809	90	90	90	P212121	19	1.25	43.64	0.16077	0.20649	34215	24.0404	95.66	2011-12-11	yes, side-reaction or starting material		yes		Ligand misses an ethyl group. Confirmed by MS and NMR. Two molecules bind at the same time, one of them has two 120° rotated conformations, exchanging the cyclohexyl and 2-ethylsulfanyl groups.	n1(c(nc(c(c1=O)CC)O)SCC)C1CCCCC1		n.a.	n.a.	n.a.	n.a.	3.588	1.6074	n.a.	n.a.	n.a.	n.a.	n.a.	n.a.	n.a.	n.a.	n.a.	3.588	1.6074	n.a.
7fzk	7fzk	fabp43	71.42	53.46	31.684	90	90.39	90	C121	5	1.12	42.8	0.16542	0.19333	40220	17.9154	92.5	2011-02-02					Second crystal form of FABP4 with ligand binding site of FABP3.	CCCCCCCCCCCCCC(=O)O		n.a.	n.a.	n.a.	n.a.	n.a.	n.a.	n.a.	n.a.	n.a.	n.a.	n.a.	n.a.	n.a.	n.a.	n.a.	n.a.	n.a.	n.a.
7fzl	7fzl	fabp4	32.548	53.904	74.937	90	90	90	P212121	19	1.12	43.77	0.1275	0.15784	47716	16.3392	97.97	2011-12-08						n1(c(n[nH]c1=S)c1cc(Cl)ccc1)CC=C		n.a.	n.a.	n.a.	n.a.	1.387	0.6139	n.a.	n.a.	1.048	0.4	n.a.	n.a.	n.a.	n.a.	n.a.	1.387	0.6139	n.a.
7fzm	7fzm	fabp4	32.755	53.847	74.779	90	90	90	P212121	19	1.05	30.71	0.16136	0.18635	57212	15.6213	96.37	2010-11-23		x		yes	Ligand density clear but not full occupancy. Partial radiolysis of chlorine atoms. Ligand appears to adopt several closely related conformations.	n1c(cc(nc1O)CC(=O)Nc1c(cc(cc1)Cl)Cl)O		n.a.	n.a.	n.a.	n.a.	15.13	6.8144	n.a.	n.a.	n.a.	n.a.	n.a.	n.a.	n.a.	n.a.	n.a.	15.13	6.8144	n.a.
7fzn	7fzn	fabp4	32.19	53.666	75.318	90	90	90	P212121	19	1.12	37.66	0.1421	0.15856	46055	13.6403	95.85	2011-10-22	yes, diastereomer				Ligand is cis and extremely well defined in electron density, so carboxylic acid is 1R not 1S as was registered.	N1([C@@H]([C@@H]2[C@H](C1)C2)C(=O)O)C(=O)Cc1ccsc1		n.a.	n.a.	n.a.	n.a.	1.695	0.753	n.a.	n.a.	2.162	0.8361	n.a.	n.a.	n.a.	n.a.	n.a.	1.695	0.753	n.a.
7fzo	7fzo	fabp4	32.074	53.885	75.609	90	90	90	P212121	19	0.99	37.8	0.14256	0.16536	67275	15.8229	96	2011-12-11					All stereocenters defined by electron density.	[C@H]12[C@@]3(O[C@H]([C@H]2C(=O)O)C=C3)CN(C1=O)CCc1ccccc1		n.a.	n.a.	n.a.	n.a.	3.469	1.5537	n.a.	n.a.	n.a.	n.a.	n.a.	n.a.	n.a.	n.a.	n.a.	3.469	1.5537	n.a.
7fzp	7fzp	fabp4	32.509	53.906	75.233	90	90	90	P212121	19	1.12	43.81	0.13312	0.15816	48010	16.409	98.39	2011-12-08				yes	Ligand has only 50% occupancy. Some water molecules built as alternative structure. 4-one not defined by electron density - reason unclear.	c1c(ccc(c1)Cl)CSCc1cc(=O)[nH]c(=S)[nH]1		n.a.	n.a.	n.a.	n.a.	0.89	0.3896	n.a.	n.a.	n.a.	n.a.	n.a.	n.a.	n.a.	n.a.	n.a.	0.89	0.3896	n.a.
7fzq	7fzq	fabp3	134.852	29.864	81.06	90	122.36	90	C121	5	1.597	35.445	0.2538	0.2935	33683	20.1042	91.37	2010-10-21					Only a single molecule in a.u. has fatty acid bound, the other is empty. Compare 7fxl, 7g1p, 7fzq.	c12c(cc(c(c1)F)Cl)[nH]cn2		n.a.	n.a.	n.a.	n.a.	n.a.	n.a.	n.a.	n.a.	n.a.	n.a.	n.a.	n.a.	n.a.	n.a.	n.a.	n.a.	n.a.	n.a.
7fzr	7fzr	fabp4	32.396	53.936	75.085	90	90	90	P212121	19	1.12	43.81	0.1224	0.14809	47525	14.2166	97.93	2011-11-21			yes		Head group has two conformations, one planar the other bent.	c1ccc2c(c1)c(ccc2)CCc1oc(=O)cc(c1)O		n.a.	n.a.	n.a.	n.a.	0.183	0.0705	n.a.	n.a.	n.a.	n.a.	n.a.	n.a.	n.a.	n.a.	n.a.	0.183	0.0705	n.a.
7fzs	7fzs	fabp4	32.655	53.997	74.847	90	90	90	P212121	19	1.04	43.79	0.15248	0.18225	58919	16.2447	96.37	2010-10-05						c1(ccc2c(c1)c(c(c(n2)C)C(=O)O)Cc1c(cccc1)Cl)Cl		n.a.	n.a.	0.2385 +/- 0.1105 with n = 2	0.14395 +/- 0.07455 with n = 2	0.105	0.0354	5.748	2.6559	0.1265 +/- 0.0235 with n = 2	0.03925 +/- 0.00905 with n = 2	0.172667 +/- 0.0343932 with n = 3	0.0962 +/- 0.0225064 with n = 3	65.3136	0.2385 +/- 0.1105 with n = 2	0.14395	0.105	0.0354	2.6559
7fzt	7fzt	fabp45	32.02	52.967	72.208	90	90	90	P22121	3018	1.4	42.71	0.21729	0.26523	22860	20.4607	96.6	2011-11-22				yes	Fragment of PEG binds along with ligand. Cyclohexyl ring seems flexible or misses an atom: one carbon has no density. Maybe cyclopentyl present instead.	C1CC[C@@H]([C@@H](C1)C(=O)O)NC(=O)c1cc(c(cc1)Cl)Cl		n.a.	n.a.	n.a.	n.a.	n.a.	n.a.	n.a.	n.a.	n.a.	n.a.	n.a.	n.a.	n.a.	n.a.	n.a.	n.a.	n.a.	n.a.
7fzu	7fzu	fabp45	53.404	72.606	31.828	90	90	90	P21212	18	1.25	36.3	0.15955	0.19242	31819	21.0024	95.48	2011-07-16					Compare 7fy7, 7fzu, 7fwi, 7fxd.	c12n(C(=O)Nc3c(cccc3)C(=O)O)ccc1cccc2		0.824	0.1891	n.a.	n.a.	2.661	1.189	1.0435 +/- 0.2095 with n = 2	0.47225 +/- 0.09725 with n = 2	1.857	0.7167	1.612	1.0345	n.a.	n.a.	n.a.	2.661	1.189	0.47225 +/- 0.09725 with n = 2
7fzv	7fzv	fabp4	137.496	137.496	137.496	90	90	90	P432	207	2.55	45.83	0.2119	0.26175	13721	49.3858	95.73	2010-09-21				yes	Weak ligand density with some close contacts but rather confident placement. Awkward conformation of phenyl-allyl group but supported by electron density for phenyl.	c1(c(=O)n(ccc1O)Cc1c(cc(cc1)Cl)Cl)C/C=C/c1ccccc1		25.25	5.9789	n.a.	n.a.	n.a.	n.a.	n.a.	n.a.	1.2435 +/- 0.3905 with n = 2	0.48965 +/- 0.16595 with n = 2	5.757	3.7364	n.a.	n.a.	n.a.	n.a.	n.a.	n.a.
7fzw	7fzw	fabp4	32.786	53.581	74.524	90	90	90	P212121	19	1.24	43.52	0.14563	0.18334	34944	19.3308	96.87	2012-02-19		x, -6 rmsd			Bromine partially radiolyzed. Liberated bromine replaces water close to serine. Identified based on anomalous maps.	C1(=C(CCC1)C(=O)O)C(=O)Nc1cc(ccc1c1nc(no1)C1CC1)Br		n.a.	n.a.	n.a.	n.a.	n.a.	n.a.	n.a.	n.a.	n.a.	n.a.	n.a.	n.a.	n.a.	n.a.	n.a.	n.a.	n.a.	n.a.
7fzx	7fzx	fabp4	32.514	53.749	75.204	90	90	90	P212121	19	1.07	43.73	0.14879	0.17791	54028	15.5997	96.48	2011-11-28	yes, different		yes		Was registered as ethyl 2-(4-acetylphenyl)sulfonylacetate. Structure defined by electron density and confirmed by NMR. Two conformations with different placement of chloro-phenoxy group.	c1(O[C@@H](CCCCOc2ccc(cc2)Cl)C(=O)O)ccc(cc1)C		n.a.	n.a.	n.a.	n.a.	0.585	0.252	25.97	12.042	n.a.	n.a.	n.a.	n.a.	n.a.	n.a.	n.a.	0.585	0.252	12.042
7fzy	7fzy	fabp4	32.215	54.374	75.143	90	90	90	P212121	19	1.17	44.06	0.13739	0.17135	40917	17.8303	95.48	2011-02-02			yes		Second conformation of piperidyl group emulates cyclooctyl ring and is only compatible with alternate conformation of cysteine. Compare with 5hz5.	c1(ccc2c(c1)c(c(c(n2)N1CCCCC1)c1[nH]nnn1)c1ccccc1)Cl		14.2433 +/- 2.17722 with n = 3	3.37023 +/- 0.516186 with n = 3	3.372 +/- 1.02976 with n = 3	2.25807 +/- 0.694684 with n = 3	0.0504667 +/- 0.00631946 with n = 3	0.0108667 +/- 0.00284292 with n = 3	0.211 +/- 0.0319687 with n = 3	0.0856 +/- 0.0148461 with n = 3	0.0347	0.0032	0.0379	0.0081	0.041194	3.372 +/- 1.02976 with n = 3	2.25807	0.0504667 +/- 0.00631946 with n = 3	0.0108667	0.0856
7fzz	7fzz	fabp4	32.448	53.902	74.923	90	90	90	P212121	19	1.12	37.45	0.13537	0.15518	47796	13.8103	98.57	2011-10-22			yes		Two conformations of thiophene-2-carboxylic acid amide.	c1(c(scc1)C(=O)N)NS(=O)(=O)c1c(cc(c(c1)C)Cl)Cl		27.94	6.6174	1.963	1.3091	0.199	0.0781	n.a.	n.a.	0.753	0.2846	28.75	18.725	n.a.	1.963	1.3091	0.199	0.0781	n.a.
7g00	7g00	fabp1	78.698	129.581	115.914	90	90.11	90	P1211	4	2.6	46.623	0.2091	0.2431	70660	53.9874	98.84	2012-03-27					Clear electron density for ligand and a thiocyanate ion from the crystallization mixture. Co-crystallized complex. Pseudo-orthorhombic but cannot refine - have to drop symmetry to P21 with beta=90.1°.	c1(c(c2c(s1)CCCC2)c1noc(n1)C(C)(C)C)NC(=O)C1=C(C(=O)O)CCC1		0.124	0.0232	45.75	30.852	0.772	0.3365	1.456	0.6634	0.491	0.1818	0.103	0.0506	0.723564	45.75	30.852	0.772	0.3365	0.6634
7g01	7g01	fabp5	62.444	62.444	74.999	90	90	90	P43212	96	1.17	44.15	0.15455	0.17136	46485	20.8121	96.23	2010-12-22				yes	Two conformations of ligand, most different in piperidine ring which follows partial SS-bond between C120-C127. Compare with 5edc.	n1c(c(c(c2c1ccc(c2)Cl)c1ccccc1)C(=O)O)N1CCCCC1		28.285 +/- 8.435 with n = 2	6.69935 +/- 2.00045 with n = 2	15.145 +/- 1.925 with n = 2	10.2063 +/- 1.2947 with n = 2	0.0755	0.0222	1.0935 +/- 0.0025 with n = 2	0.4953 +/- 0.0011 with n = 2	0.0795667 +/- 0.0300282 with n = 3	0.0213667 +/- 0.0125489 with n = 3	0.0818 +/- 0.0142803 with n = 3	0.0367333 +/- 0.0093425 with n = 3	#VALUE!	15.145 +/- 1.925 with n = 2	10.2063 +/- 1.2947 with n = 2	0.0755	0.0222	0.4953 +/- 0.0011 with n = 2
7g02	7g02	fabp4	32.064	53.936	75.313	90	90	90	P212121	19	1.03	43.85	0.13904	0.15965	59908	12.9803	96.49	2011-11-28						c1(c2c(ccc1C(=O)O)ccc(c2)OC)c1cc(ccc1)OC		n.a.	n.a.	0.038	0.0086	0.0446	0.0082	41.37	19.191	0.0736	0.0185	1.149	0.7326	1829.84	0.038	0.0086	0.0446	0.0082	19.191
7g03	7g03	fabp4	32.543	53.831	75.039	90	90	90	P212121	19	1.27	37.53	0.15021	0.18532	32791	16.8764	96.13	2011-10-10					Close contact of fluorine atom with Phe16 side-chain. Good density for ligand. Compare with 7fyh.	c12c(sc(n1)N)cc(cc2)F		n.a.	n.a.	n.a.	n.a.	n.a.	n.a.	n.a.	n.a.	n.a.	n.a.	n.a.	n.a.	n.a.	n.a.	n.a.	n.a.	n.a.	n.a.
7g04	7g04	fabp5	61.391	62.906	74.407	90	90	90	P212121	19	1.4	48.04	0.19137	0.21968	52777	24.7513	96.88	2011-05-07				yes	Ligand occupancy set to 0.5 in one molecule. Absent in the other. Stereocenter well defined as R. Compare with 7fw3.	c12c(ccc(c2)c2ccc(cc2)Cl)CCC[C@H]1C(=O)O		5.565	1.3132	n.a.	n.a.	6.345	2.8516	3.253	1.498	16.88	6.6003	6.681	4.3389	n.a.	n.a.	n.a.	6.345	2.8516	1.498
7g05	7g05	fabp4	32.407	54.071	75.161	90	90	90	P212121	19	0.95	37.58	0.14253	0.16586	76415	14.1378	95.82	2012-02-05					Ligand mobile, possibly occupancy < 1. Interesting binding mode as no contact to Arg/Tyr.	C(C(F)(F)F)(C(F)(F)F)(c1cc(c(c(c1)Cl)O)Cl)O		n.a.	n.a.	n.a.	n.a.	12.45	5.6051	47.58	22.073	n.a.	n.a.	n.a.	n.a.	n.a.	n.a.	n.a.	12.45	5.6051	22.073
7g06	7g06	fabp4	32.725	53.733	74.284	90	90	90	P212121	19	1.26	37.14	0.156	0.18486	33235	18.2998	96.85	2010-08-16				yes	Ligand only half occupied. Clashes with Met side-chain. Alternative Met conformation clashes with nearby Ser residue.	c1cccc(c1)c1nc2n(n1)c(=O)cc([nH]2)CCl		n.a.	n.a.	n.a.	n.a.	28.34	12.778	n.a.	n.a.	n.a.	n.a.	n.a.	n.a.	n.a.	n.a.	n.a.	28.34	12.778	n.a.
7g07	7g07	fabp4	33.024	54.276	75.06	90	90	90	P212121	19	1.61	30.89	0.19467	0.22951	16332	22.8349	95.04	2012-06-04					Isomer confirmed as meta-pyrane due to H-bond of water molecule to pyrane oxygen. Compare with 7g13.	s1c(c(c2onc(n2)C2CC2)c2c1CCCC2)NC(=O)C1=C(COCC1)C(=O)O		n.a.	n.a.	n.a.	n.a.	n.a.	n.a.	n.a.	n.a.	n.a.	n.a.	n.a.	n.a.	n.a.	n.a.	n.a.	n.a.	n.a.	n.a.
7g08	7g08	fabp4	32.575	53.974	75.144	90	90	90	P212121	19	0.99	43.84	0.15099	0.17443	66946	15.3088	94.63	2011-08-28				yes	This might be a mixture of several compounds. The parent was built but remaining density indicates a mixture.	c1(c(cccc1)C(=O)O)Nc1c(c(ccc1)Cl)C		12.01	2.8402	11.51	7.7471	0.631	0.2729	n.a.	n.a.	0.224	0.0775	19.6	12.761	n.a.	11.51	7.7471	0.631	0.2729	n.a.
7g09	7g09	fabp4	32.494	53.941	75.611	90	90	90	P212121	19	1.05	30.96	0.16153	0.19426	54268	15.2415	90.98	2012-02-05		x, -15 rmsd				[C@@]12(C(=O)NC(=O)S1)CO[C@@H](OC2)c1cc(ccc1)Br		n.a.	n.a.	n.a.	n.a.	2.266	1.0106	n.a.	n.a.	n.a.	n.a.	n.a.	n.a.	n.a.	n.a.	n.a.	2.266	1.0106	n.a.
7g0a	7g0a	fabp4	32.503	53.894	74.622	90	90	90	P212121	19	1.12	43.69	0.14211	0.17469	46592	18.4018	96.76	2011-07-16			yes		Piperidyl moiety has two conformations that match nearby Cys.	c1(ccc2c(c1)c(c(c(n2)N1CCCCC1)c1n[nH]c(=O)o1)c1ccccc1)Cl		35.67	8.4499	14.43	9.7196	0.0705	0.0199	0.386	0.1669	0.0285	0.0008	0.0476	0.0145	0.0341713	14.43	9.7196	0.0705	0.0199	0.1669
7g0b	7g0b	fabp5	62.328	62.328	74.65	90	90	90	P43212	96	1.47	47.84	0.19313	0.21916	23396	33.0915	96.15	2010-12-22		x, -6 rmsd		yes	Bromine partially radiolyzed. Methyl group not visible in electron density. Both chiral centers are (S).	[C@@H]1([C@@H](CCN(c2c1cc(cc2)Br)C)C(=O)O)c1ccccc1		n.a.	n.a.	n.a.	n.a.	0.118	0.0411	2.296	1.0537	n.a.	n.a.	n.a.	n.a.	n.a.	n.a.	n.a.	0.118	0.0411	1.0537
7g0c	7g0c	fabp4	32.107	52.905	72.208	90	90	90	P22121	3018	1.14	36.11	0.16773	0.21286	41341	16.8767	95.29	2011-08-14				yes	Methoxy-acetic acid head group flexible, possibly more than one conformation. Modeled sterically least problematic enantiomer and conformation. Compare 7fy0, 7g0k, 7g0c, 7fyz.	c1c(c(c(cc1)OCc1ccccc1Cl)OCc1c(cccc1)Cl)[C@@H](C(=O)O)OC		5.563	1.3126	18.05	12.163	1.142	0.5033	9.728	4.5037	1.183	0.4527	0.535	0.3324	18.6361	18.05	12.163	1.142	0.5033	4.5037
7g0e	7g0e	fabp5	62.344	62.344	75.663	90	90	90	P43212	96	1.11	48.11	0.16372	0.19132	51803	18.2797	91.6	2010-12-22			yes		Two puckers of cyclopentene go along with partial SS-bond between Cys120 and Cys127. Compare with 7fw9.	C1CCc2sc(c(c2C1)C(=O)OCC)NC(=O)C1=C(C(=O)O)CCC1		5.472 +/- 2.01368 with n = 3	1.29107 +/- 0.477426 with n = 3	n.a.	n.a.	0.09105 +/- 0.01195 with n = 2	0.0293 +/- 0.0055 with n = 2	1.1575 +/- 0.2365 with n = 2	0.525 +/- 0.1098 with n = 2	0.104767 +/- 0.0237656 with n = 3	0.0311 +/- 0.00921846 with n = 3	0.170667 +/- 0.0252499 with n = 3	0.0946667 +/- 0.0165341 with n = 3	n.a.	n.a.	n.a.	0.09105 +/- 0.01195 with n = 2	0.0293 +/- 0.0055 with n = 2	0.525 +/- 0.1098 with n = 2
7g0f	7g0f	fabp4	32.294	53.935	74.948	90	90	90	P212121	19	1.12	43.78	0.14676	0.16797	44145	17.0265	91.26	2011-02-11					10S,11R diastereomer.	c1(c(NC(=O)[C@H]2[C@@H](C(=O)O)CC=CC2)scc1c1sccc1)C(=O)OC		5.7695 +/- 0.0905 with n = 2	1.3615 +/- 0.0215 with n = 2	n.a.	n.a.	n.a.	n.a.	4.7195 +/- 1.0115 with n = 2	2.1786 +/- 0.4696 with n = 2	3.1685 +/- 0.6795 with n = 2	1.2616 +/- 0.2973 with n = 2	1.434	0.9183	n.a.	n.a.	n.a.	n.a.	n.a.	2.1786 +/- 0.4696 with n = 2
7g0g	7g0g	fabp4	32.334	53.767	75.238	90	90	90	P212121	19	1.12	43.73	0.14383	0.16708	47424	15.2545	97.99	2011-10-22		x, -17 rmsd			Bromine partially radiolyzed. Compare with 7fym.	c1(C(=O)CC(CC(=O)O)(C)C)cc(c(cc1)C)Br		n.a.	n.a.	n.a.	n.a.	5.091	2.2855	19.46	9.0215	3.707	1.4414	7.817	5.0799	n.a.	n.a.	n.a.	5.091	2.2855	9.0215
7g0h	7g0h	fabp4	32.667	53.528	74.591	90	90	90	P212121	19	1.46	43.48	0.13308	0.1932	21385	19.8519	95.68	2012-02-27	yes, diastereomer				Registered as 2R,3R but diastereomer is 2R,3S	C1C[C@H]([C@@H](N1c1ccccc1)COc1ccccc1)C(=O)O		n.a.	n.a.	n.a.	n.a.	n.a.	n.a.	n.a.	n.a.	n.a.	n.a.	n.a.	n.a.	n.a.	n.a.	n.a.	n.a.	n.a.	n.a.
7g0i	7g0i	fabp4	32.446	53.543	74.681	90	90	90	P212121	19	1.07	43.52	0.15306	0.18128	53216	17.4919	96.39	2012-03-23					Compare with 7fxs.	c1(c(nc(c(c1)C(=O)O)C(F)(F)F)OCC(F)(F)F)Oc1ccccc1		n.a.	n.a.	n.a.	n.a.	n.a.	n.a.	n.a.	n.a.	n.a.	n.a.	n.a.	n.a.	n.a.	n.a.	n.a.	n.a.	n.a.	n.a.
7g0j	7g0j	fabp4	32.555	54.081	74.975	90	90	90	P212121	19	1.08	37.49	0.15626	0.18429	52421	18.8993	95.82	2010-10-05						c1c(cc(cc1)c1c(cc(cc1)Cl)Oc1ccccc1)CC(=O)O		26.19 +/- 7.63304 with n = 4	6.2026 +/- 1.80886 with n = 4	0.38925 +/- 0.203972 with n = 4	0.2456 +/- 0.137859 with n = 4	0.1009 +/- 0.0181 with n = 2	0.03355 +/- 0.00805 with n = 2	0.975 +/- 0.41 with n = 2	0.4404 +/- 0.1902 with n = 2	0.0953333 +/- 0.0303462 with n = 3	0.0270667 +/- 0.011957 with n = 3	0.0539333 +/- 0.0146857 with n = 3	0.0185333 +/- 0.00956254 with n = 3	6.01605	0.38925 +/- 0.203972 with n = 4	0.2456	0.1009 +/- 0.0181 with n = 2	0.03355	0.4404
7g0k	7g0k	fabp4	32.538	53.966	75.359	90	90	90	P212121	19	1.13	43.88	0.13525	0.15755	47095	15.401	97.66	2011-05-07					Very different conformation and pose compared to FABP5 complex. Compare 7fy0, 7g0k, 7g0c, 7fyz.	c1(cc(cc(c1c1ccccc1)Cl)Cl)NC(=O)N1CCC[C@@H]1C(=O)O		4.17	0.9824	36.84	24.842	0.112	0.0384	18.17	8.4212	0.069	0.0167	0.106	0.0526	1.30172	36.84	24.842	0.112	0.0384	8.4212
7g0l	7g0l	fabp4	32.627	53.896	74.939	90	90	90	P212121	19	1.18	37.48	0.14351	0.17221	41273	18.1086	98.18	2011-11-28			yes		Two conformations split at ether group. Pyrazolol likely deprotonated.	C1(=NNC(=C1)O)Cc1ccc(c(c1)Oc1ccccc1)C		n.a.	n.a.	0.287	0.177	0.418	0.1767	n.a.	n.a.	1.005	0.3833	28.21	18.378	n.a.	0.287	0.177	0.418	0.1767	n.a.
7g0m	7g0m	fabp4	32.568	53.785	75.376	90	90	90	P212121	19	1.05	43.77	0.14793	0.1764	57558	17.6994	96.78	2011-12-11			yes		There are three different conformations of the ligand.	c1(c2ccccc2)[nH]c(nc(=S)n1)SC(C)(C)C		n.a.	n.a.	n.a.	n.a.	8.733	3.9291	n.a.	n.a.	n.a.	n.a.	n.a.	n.a.	n.a.	n.a.	n.a.	8.733	3.9291	n.a.
7g0n	7g0n	fabp4	32.377	53.641	75.199	90	90	90	P212121	19	1.12	37.61	0.1219	0.14352	47120	14.174	97.18	2011-12-08					Same protein used for crystallization as for NMR dynamic studies.	O		n.a.	n.a.	n.a.	n.a.	n.a.	n.a.	n.a.	n.a.	n.a.	n.a.	n.a.	n.a.	n.a.	n.a.	n.a.	n.a.	n.a.	n.a.
7g0o	7g0o	fabp45	32.115	52.75	72.365	90	90	90	P22121	3018	1.32	42.63	0.17377	0.22954	26906	15.4584	95.61	2012-08-21	yes, hydrolysis or starting material				Density only observed for hydrolyzed form of tetrahydroisoindole-1,3-dione. Compare with 7fx2.	C12=C(CCCC1)C(=O)N(c1sc(c(c1c1nc(no1)C1CC1)C)C)C2=O		n.a.	n.a.	n.a.	n.a.	n.a.	n.a.	n.a.	n.a.	n.a.	n.a.	n.a.	n.a.	n.a.	n.a.	n.a.	n.a.	n.a.	n.a.
7g0p	7g0p	fabp4	32.497	53.809	75.109	90	90	90	P212121	19	1.02	30.8	0.1423	0.16833	62647	16.6991	97.18	2011-12-11			yes	yes	Two conformations of ligand that differ quite significantly. Alkyl linker shows disorder.	n1(c2ccccc2)c(=S)sc(n1)SCCCS(=O)(=O)O		n.a.	n.a.	n.a.	n.a.	5.598	2.5142	n.a.	n.a.	n.a.	n.a.	n.a.	n.a.	n.a.	n.a.	n.a.	5.598	2.5142	n.a.
7g0q	7g0q	fabp4	32.34	53.895	75.136	90	90	90	P212121	19	1.02	37.56	0.14004	0.16395	62210	15.9783	96.84	2012-02-05						c1(c2ccc(cc2)Cl)nc(on1)CCCC(=O)O		n.a.	n.a.	n.a.	n.a.	n.a.	n.a.	n.a.	n.a.	n.a.	n.a.	n.a.	n.a.	n.a.	n.a.	n.a.	n.a.	n.a.	n.a.
5edc	5edc	fabp4	32.414	53.6	74.488	90	90	90	P212121	19	1.29	43.51	0.15733	0.18929	30192	23.6732	95.18	2010-11-23				yes	Piperidine ring not well defined by electron density. Pure compound amine would be fully occupied. Two conformations of Cys117 require two piperidine conformations both of which have the rest of the ligand axial. One has boat form. Compare with 7g01.	n1c(c(c(c2c1ccc(c2)Cl)c1ccccc1)C(=O)O)N1CCCCC1		28.285 +/- 8.435 with n = 2	6.69935 +/- 2.00045 with n = 2	15.145 +/- 1.925 with n = 2	10.2063 +/- 1.2947 with n = 2	0.0755	0.0222	1.0935 +/- 0.0025 with n = 2	0.4953 +/- 0.0011 with n = 2	0.0795667 +/- 0.0300282 with n = 3	0.0213667 +/- 0.0125489 with n = 3	0.0818 +/- 0.0142803 with n = 3	0.0367333 +/- 0.0093425 with n = 3	0.107734	15.145 +/- 1.925 with n = 2	10.2063	0.0755	0.0222	0.4953
7g0r	7g0r	fabp4	32.597	53.786	74.863	90	90	90	P212121	19	1.03	37.43	0.15243	0.17845	60339	16.1019	96.52	2011-08-28				yes	One ligand molecule has clear density and another might be present but was not built. A third piece of density was assigned as benzamide by shape and environment but origin unknown.	n1c(c2c(o1)cccc2OC)N		n.a.	n.a.	n.a.	n.a.	n.a.	n.a.	n.a.	n.a.	n.a.	n.a.	n.a.	n.a.	n.a.	n.a.	n.a.	n.a.	n.a.	n.a.
7g0s	7g0s	fabp4	32.292	53.697	75.36	90	90	90	P212121	19	1.02	37.68	0.14602	0.16901	62131	14.8564	96.89	2010-11-23			yes		Three different conformations of ligand could be faithfully modeled.	c1(c(OCc2ccccc2)cccc1C(=O)O)OCc1ccccc1		n.a.	n.a.	n.a.	n.a.	n.a.	n.a.	1.984	0.9088	n.a.	n.a.	n.a.	n.a.	n.a.	n.a.	n.a.	n.a.	n.a.	0.9088
7g0t	7g0t	fabp4	35.599	54.69	73.636	90	90	90	P212121	19	1.65	36.81	0.20664	0.24233	14444	24.4496	85.01	2012-03-30					Ligand adopts unfavorable cis-amide conformation, stabilized by intramolecular H-bond to carboxylate.	C1(NC(=O)Nc2c(cc(cc2)Cl)C(F)(F)F)(CCCC1)C(=O)O		n.a.	n.a.	n.a.	n.a.	n.a.	n.a.	n.a.	n.a.	n.a.	n.a.	n.a.	n.a.	n.a.	n.a.	n.a.	n.a.	n.a.	n.a.
7g0u	7g0u	fabp4	32.565	53.817	74.965	90	90	90	P212121	19	1.12	43.73	0.133	0.16342	47156	17.9801	96.7	2011-12-08			yes		Two conformations of ligand, split at 3-chloro-benzyl group.	n1c(c(c(n(c1=O)C)O)Cc1cc(Cl)ccc1)N1CCOCC1		n.a.	n.a.	n.a.	n.a.	1.495	0.6626	n.a.	n.a.	n.a.	n.a.	n.a.	n.a.	n.a.	n.a.	n.a.	1.495	0.6626	n.a.
7g0v	7g0v	fabp4	32.697	53.983	75.342	90	90	90	P212121	19	1.06	37.66	0.15014	0.18006	55317	17.6358	94.96	2012-01-31						C1CC[C@H]([C@H](C1)C(=O)O)COc1cc(ccc1)C(F)(F)F		n.a.	n.a.	n.a.	n.a.	n.a.	n.a.	n.a.	n.a.	n.a.	n.a.	n.a.	n.a.	n.a.	n.a.	n.a.	n.a.	n.a.	n.a.
7g0w	7g0w	fabp1	38.947	106.685	56.261	90	90.36	90	P1211	4	1.64	38.709	0.1791	0.2219	56050	25.3082	99.8	2012-03-11					Twin law -h,-k,l. Benzamidine at surface from crystallization conditions.	O		n.a.	n.a.	n.a.	n.a.	n.a.	n.a.	n.a.	n.a.	n.a.	n.a.	n.a.	n.a.	n.a.	n.a.	n.a.	n.a.	n.a.	n.a.
7g0x	7g0x	fabp45	31.835	53.161	72.06	90	90	90	P22121	3018	1.48	36.03	0.17268	0.23977	19349	22.4116	96.75	2011-10-17				yes	Joint binding of fatty acid and ligand. Myristate built but could be longer.	n1c(cc2c(c1)cccc2)N		n.a.	n.a.	n.a.	n.a.	n.a.	n.a.	n.a.	n.a.	n.a.	n.a.	n.a.	n.a.	n.a.	n.a.	n.a.	n.a.	n.a.	n.a.
7g0y	7g0y	fabp4	32.472	53.861	75.143	90	90	90	P212121	19	0.99	30.82	0.13721	0.1612	67992	15.5149	96.48	2012-02-05			yes		Ligand has two shifted conformations along with partial occupancy water molecules.	c1(c(cccc1)C(=O)O)Nc1c(cccc1)OC		n.a.	n.a.	n.a.	n.a.	n.a.	n.a.	n.a.	n.a.	n.a.	n.a.	n.a.	n.a.	n.a.	n.a.	n.a.	n.a.	n.a.	n.a.
7g0z	7g0z	fabp45	32.128	52.805	72.315	90	90	90	P22121	3018	0.84	42.65	0.1185	0.13726	103531	9.22023	96.7	2012-07-26			yes		Many alternate conformations are visible in electron density. Ligand pyran oxygen atom has two positions and whole ligand can shift in binding site. Several water networks are present that are mutually exclusive.	s1c(c(c2onc(n2)C2CC2)c2c1CCCC2)NC(=O)C1=C(CCOC1)C(=O)O		n.a.	n.a.	n.a.	n.a.	n.a.	n.a.	n.a.	n.a.	n.a.	n.a.	n.a.	n.a.	n.a.	n.a.	n.a.	n.a.	n.a.	n.a.
7g10	7g10	fabp43	32.532	53.972	74.911	90	90	90	P212121	19	1.26	37.46	0.18436	0.22532	31842	18.9185	92.11	2011-02-26		x		yes	Only spurious density for chlorine atom, which was probably radiolyzed by X-rays. Rest of ligand very well defined. Ligand may have shifted after radiolysis.	Oc1cc(=O)n(cc1)Cc1ccc(cc1Oc1ccccc1)Cl		n.a.	n.a.	0.03975 +/- 0.01015 with n = 2	0.0098 +/- 0.0069 with n = 2	0.115	0.0401	13.82	6.4027	0.12 +/- 0.011 with n = 2	0.03675 +/- 0.00445 with n = 2	0.502333 +/- 0.0492905 with n = 3	0.310867 +/- 0.0320193 with n = 3	2619.88	0.03975 +/- 0.01015 with n = 2	0.0098	0.115	0.0401	6.4027
7g11	7g11	fabp4	32.351	53.792	75.17	90	90	90	P212121	19	1.12	37.58	0.13166	0.15998	47490	16.2966	98.07	2011-11-21						c1(c(cc(cc1C(C)C)C(C)C)C(C)C)S(=O)(=O)n1ccnc1		5.124	1.2086	3.354	2.2487	0.0907	0.029	5.182	2.3933	0.197	0.0669	3.003	1.9413	3.08648	3.354	2.2487	0.0907	0.029	2.3933
7g12	7g12	fabp45	53.568	73.406	32.838	90	90	90	P21212	18	1.64	36.703	0.1901	0.2209	16162	20.2347	97.97	2012-06-29					Exocyclic nitrogen pyramidal or could even be protonated in solution and then engange in intramolecular charged H-bond to pyrazole. Not possible in crystal due to parallel orientation of pyrazole and phenyl rings. Isopropyl stacks onto pyrazole. Phenyl has two conformations to avoid clash with nearby Ala.	c1c(nc(c(c1c1ccccc1)c1nnn[nH]1)N(C(C)C)C)c1sccc1C		n.a.	n.a.	n.a.	n.a.	n.a.	n.a.	n.a.	n.a.	n.a.	n.a.	n.a.	n.a.	n.a.	n.a.	n.a.	n.a.	n.a.	n.a.
7g13	7g13	fabp45	32.141	53.024	72.169	90	90	90	P22121	3018	1.15	42.73	0.15989	0.19815	39948	12.3707	94.34	2012-06-04	yes, regioisomer				Density and refined B-values identify pyran-3-carboxylic acid. No para- regioisomer possible. Compare with 7g07.	s1c(c(c2onc(n2)C2CC2)c2c1CCCC2)NC(=O)C1=C(COCC1)C(=O)O		n.a.	n.a.	n.a.	n.a.	n.a.	n.a.	n.a.	n.a.	n.a.	n.a.	n.a.	n.a.	n.a.	n.a.	n.a.	n.a.	n.a.	n.a.
7g14	7g14	fabp4	32.468	54.097	74.828	90	90	90	P212121	19	1.2	30.79	0.14609	0.18354	37725	18.2231	95.52	2012-05-05				yes	Isopropyl-methyl-amine not well defined. Amine N is likely more pyramidal than built. This substituent is however slightly better defined compared to in FABP4_5. Compare with 7fwv and 7fxx.	c1(c(nc(c(c1c1ccccc1)c1nnn[nH]1)N(C(C)C)C)C1CCCC1)C		n.a.	n.a.	n.a.	n.a.	n.a.	n.a.	n.a.	n.a.	n.a.	n.a.	n.a.	n.a.	n.a.	n.a.	n.a.	n.a.	n.a.	n.a.
7g15	7g15	fabp45	32.236	53.071	72.357	90	90	90	P22121	3018	1.28	32.24	0.1483	0.20405	25480	18.2012	81.95	2011-11-22					Cyclohexyl moiety more mobile than rest of ligand. Compare with 7fx4.	C1CC[C@H]([C@H](C1)C(=O)O)COc1cc(c(cc1)Cl)Cl		n.a.	n.a.	n.a.	n.a.	n.a.	n.a.	n.a.	n.a.	n.a.	n.a.	n.a.	n.a.	n.a.	n.a.	n.a.	n.a.	n.a.	n.a.
7g16	7g16	fabp4	32.361	53.882	74.605	90	90	90	P212121	19	1.1	43.69	0.13772	0.15926	49215	15.2007	96.68	2011-08-14		x, -7 rmsd			R-enantiomer bound. Br good for SAD phasing.	c12[C@@H]([C@@H](C(=O)Nc1ccc(c2)Br)CCCCCC)C(=O)O		n.a.	n.a.	0.279	0.1715	0.156	0.0587	n.a.	n.a.	0.115	0.0347	1.876	1.2067	n.a.	0.279	0.1715	0.156	0.0587	n.a.
7g17	7g17	fabp4	32.222	53.77	74.96	90	90	90	P212121	19	1.05	37.48	0.14886	0.18533	56019	14.6112	95.76	2012-01-31						c1(OCc2scc(n2)C(=O)O)cccc2c1[nH]cc2		n.a.	n.a.	n.a.	n.a.	n.a.	n.a.	n.a.	n.a.	n.a.	n.a.	n.a.	n.a.	n.a.	n.a.	n.a.	n.a.	n.a.	n.a.
7g18	7g18	fabp4	32.567	53.698	75.398	90	90	90	P212121	19	1.12	37.69	0.14051	0.16975	46959	17.2478	96.51	2011-11-21			yes		Two conformations of ligand. 4-chloro-3-fluoro-phenoxy moiety is flexible and adopts two well defined orientations.	[C@@](c1cc(c(cc1)Cl)Cl)(C(=O)O)(CCOc1cc(c(cc1)Cl)F)C		n.a.	n.a.	n.a.	n.a.	0.202	0.0793	n.a.	n.a.	n.a.	n.a.	n.a.	n.a.	n.a.	n.a.	n.a.	0.202	0.0793	n.a.
7g19	7g19	fabp4	32.465	53.881	75.272	90	90	90	P212121	19	1.04	37.63	0.16057	0.1916	56410	14.6725	92.49	2011-11-28			not built		Cyclooctane flexible, but only single conformation built - check B values too.	n1(c2c(c3c1CCCCCC3)cccc2)CCc1[nH]nnn1		n.a.	n.a.	n.a.	n.a.	0.606	0.2614	n.a.	n.a.	n.a.	n.a.	n.a.	n.a.	n.a.	n.a.	n.a.	0.606	0.2614	n.a.
7g1a	7g1a	fabp4	32.433	53.646	74.88	90	90	90	P212121	19	1.12	37.44	0.15602	0.18924	46162	17.3683	95.8	2012-11-30					Oxolane flexible, phenyl group too.	c1(c(c(c2c(n1)CCCCC2)c1ccccc1)c1[nH]nnn1)O[C@@H]1COCC1		n.a.	n.a.	n.a.	n.a.	n.a.	n.a.	n.a.	n.a.	n.a.	n.a.	n.a.	n.a.	n.a.	n.a.	n.a.	n.a.	n.a.	n.a.
7g1b	7g1b	fabp4	32.545	53.992	75.074	90	90	90	P212121	19	1.17	37.54	0.14984	0.17588	41535	16.2797	97.06	2010-06-25		x			2S,5S diastereomer. Minimal radiolysis of chlorine atom is possible. Chlorine atom induces side-chain shift of nearby serine.	c1([C@H]2[C@@H](C2)C(=O)O)n(c2c(c1)cccc2)Cc1cc(ccc1)Cl		29.345 +/- 5.895 with n = 2	6.95045 +/- 1.39815 with n = 2	0.2635 +/- 0.0855 with n = 2	0.16025 +/- 0.05725 with n = 2	0.178	0.0686	2.8164 +/- 1.87527 with n = 5	1.29516 +/- 0.87051 with n = 5	0.2365 +/- 0.0635 with n = 2	0.0844 +/- 0.027 with n = 2	0.0655	0.0261	55.4434	0.2635 +/- 0.0855 with n = 2	0.16025	0.178	0.0686	1.29516
7g1c	7g1c	fabp4	32.546	53.825	75.427	90	90	90	P212121	19	1.08	37.72	0.15	0.18167	52499	16.2018	95.97	2012-01-31						C1CC[C@H]([C@H](C1)C(=O)O)COc1cc(ccc1)C		n.a.	n.a.	n.a.	n.a.	n.a.	n.a.	n.a.	n.a.	n.a.	n.a.	n.a.	n.a.	n.a.	n.a.	n.a.	n.a.	n.a.	n.a.
7g1d	7g1d	fabp4	32.555	53.76	75.08	90	90	90	P212121	19	1.12	37.53	0.15316	0.18743	46630	18.487	95.35	2011-12-08	yes, regioisomer		not built		Methyl group is located on the other nitrogen. S-atom is anisotropic but only one ligand conformation built.	c1(c(c(=O)[nH]c(=S)n1C)CC)c1cccc(c1)OC		n.a.	n.a.	n.a.	n.a.	2.614	1.1676	n.a.	n.a.	n.a.	n.a.	n.a.	n.a.	n.a.	n.a.	n.a.	2.614	1.1676	n.a.
7g1e	7g1e	fabp4	32.433	53.834	75.186	90	90	90	P212121	19	1.21	43.77	0.16499	0.19877	36830	20.6195	94.75	2010-06-25				yes	Benzoic acid moiety not well defined by electron density. Possibly radiation damage-induced decarboxylation. N-terminus multiply disordered.	c1cc(c(cc1)OCc1cccc(c1)C(=O)O)c1ccccc1		n.a.	n.a.	42.61	28.736	n.a.	n.a.	n.a.	n.a.	2.207 +/- 0.526 with n = 2	0.87575 +/- 0.22805 with n = 2	n.a.	n.a.	n.a.	42.61	28.736	n.a.	n.a.	n.a.
7g1f	7g1f	fabp4	32.596	53.702	74.718	90	90	90	P212121	19	0.91	37.36	0.12893	0.14848	86958	14.0967	96.65	2011-12-11					All stereocenters well defined. Intramolecular H-bond.	[C@@H]12[C@H]3[C@@H]([C@H](C2)C[C@H]1NC(=O)NS(=O)(=O)c1ccc(cc1)C)CCC3		n.a.	n.a.	n.a.	n.a.	1.266	0.5595	n.a.	n.a.	n.a.	n.a.	n.a.	n.a.	n.a.	n.a.	n.a.	1.266	0.5595	n.a.
7g1g	7g1g	fabp4	32.464	53.84	74.765	90	90	90	P212121	19	1.03	30.7	0.14449	0.16628	60262	13.7981	96.75	2011-11-28						[C@H]12[C@@H](C(CCC1(C)C)(C)C)C[C@@H]([C@](C2)(CC(=O)O)O)C		n.a.	n.a.	n.a.	n.a.	0.315	0.1302	n.a.	n.a.	n.a.	n.a.	n.a.	n.a.	n.a.	n.a.	n.a.	0.315	0.1302	n.a.
7g1h	7g1h	fabp4	32.549	54.014	74.846	90	90	90	P212121	19	1.12	43.81	0.13262	0.16092	47228	16.697	96.7	2011-11-21	yes, hydrolysis or starting material		yes		Ester hydrolyzed. Carboxylate binds to Tyr/Arg as expected. Two conformations of ligand with aryl part rotated 180° to put phenolic OH on either side.	[C@]1(c2c(OC1=O)c(cc(c2)C(C)(C)C)C(C)(C)C)(C(F)(F)F)O		n.a.	n.a.	n.a.	n.a.	0.186	0.0722	10.1	4.6752	n.a.	n.a.	n.a.	n.a.	n.a.	n.a.	n.a.	0.186	0.0722	4.6752
7g1i	7g1i	fabp4	32.463	53.688	75.416	90	90	90	P212121	19	1.53	37.72	0.2127	0.25894	17677	21.4452	90.69	2011-08-14				yes	4-Chloro-phenyl moiety not well defined by electron density.	c1(c(nc(c(c1)C(=O)O)C(F)(F)F)OCC(F)(F)F)c1ccc(cc1)Cl		5.481	1.2931	10.34	6.9562	0.358	0.1498	2.947	1.3556	0.0883	0.0243	0.0523	0.0175	2.91925	10.34	6.9562	0.358	0.1498	1.3556
7g1j	7g1j	fabp4	32.372	54.053	75.123	90	90	90	P212121	19	1.11	37.56	0.14575	0.17864	47154	16.7034	93.83	2012-01-31					Phe57 disordered - check B-values. Pushed away by methyl groups on thiophene.	C1(=C(CCCC1)C(=O)Nc1sc(c(C)c1c1nc(no1)C1CC1)C)C(=O)O		n.a.	n.a.	n.a.	n.a.	n.a.	n.a.	n.a.	n.a.	n.a.	n.a.	n.a.	n.a.	n.a.	n.a.	n.a.	n.a.	n.a.	n.a.
7g1k	7g1k	fabp4	32.391	53.685	75.026	90	90	90	P212121	19	1.12	37.5	0.13642	0.16228	47284	15.7641	97.9	2011-10-22			yes		Second conformation of fluoro-phenylsulfanyl group.	c1(c(c(nc(n1)c1ccccc1)C)C(=O)O)Sc1ccc(cc1)F		n.a.	n.a.	11.27	7.5944	0.867	0.3793	19.63	9.1009	0.42	0.154	0.174	0.0971	45.4542	11.27	7.5944	0.867	0.3793	9.1009
7g1l	7g1l	fabp4	32.478	53.852	75.22	90	90	90	P212121	19	0.98	37.61	0.14683	0.1749	69287	13.7749	95.35	2011-12-11	yes, regioisomer				Mercapto and hydroxy groups are swapped. Confirmed by NMR.	c12c(ccc(c1)Cc1c(nc(nn1)O)S)OCO2		n.a.	n.a.	n.a.	n.a.	4.737	2.126	n.a.	n.a.	n.a.	n.a.	n.a.	n.a.	n.a.	n.a.	n.a.	4.737	2.126	n.a.
7g1m	7g1m	fabp45	32.015	52.942	72.164	90	90	90	P22121	3018	1.34	42.69	0.15374	0.19783	25844	17.5309	96.23	2011-07-10					Compare with 7g1n.	c1(c(c2c(s1)CCCC2)c1nc(no1)C)NC(=O)[C@@H]1[C@H](CCCC1)C(=O)O		1.785	0.417	10.06	6.7729	0.224	0.0892	0.557	0.2464	0.135	0.0424	0.151	0.0816	0.324512	10.06	6.7729	0.224	0.0892	0.2464
7g1n	7g1n	fabp4	35.276	55.039	74.209	90	90	90	P212121	19	1.55	37.11	0.16937	0.22035	19370	33.7737	94.31	2011-Jun-30				yes	Compound name was wrong: 1S,2R i.e. diastereomer bound with cis-configuration. Close contact of carboxylate with Tyr128. Density for oxadiazole not well defined around N-O bond. Phe57 pushed into solvent by ligand and side-chain disordered. Compare with 7g1m.	C1(=C(C2=C(S1)CCCC2)C1=NC(=NO1)C)NC(=O)[C@@H]1[C@H](CCCC1)C(=O)O		1.785	0.417	10.06	6.7729	0.224	0.0892	0.557	0.2464	0.135	0.0424	0.151	0.0816	0.324512	10.06	6.7729	0.224	0.0892	0.2464
7g1o	7g1o	fabp4	32.242	54.032	75.158	90	90	90	P212121	19	1.12	37.58	0.12833	0.14772	47684	14.2149	98.29	2011-10-22		x			Chlorine partially radiolyzed.	S(=O)(=O)(Nc1n(ncc1)C)c1cc(c(cc1C)Cl)C		n.a.	n.a.	4.903	3.2948	0.146	0.0541	n.a.	n.a.	0.263	0.0927	27.26	17.757	n.a.	4.903	3.2948	0.146	0.0541	n.a.
7g1p	7g1p	fabp45	32.158	52.964	72.24	90	90	90	P22121	3018	1.28	42.72	0.17956	0.24172	29616	19.4124	95.84	2011-10-17				yes	Both fatty acid and ligand are bound engaging in vdW interactions. Fatty acid changes conformation compared to horse-shoe form when small molecule is absent. Compare 7fxl, 7g1p, 7fzq.	c12c(cc(c(c1)F)Cl)[nH]cn2		n.a.	n.a.	n.a.	n.a.	n.a.	n.a.	n.a.	n.a.	n.a.	n.a.	n.a.	n.a.	n.a.	n.a.	n.a.	n.a.	n.a.	n.a.
7g1q	7g1q	fabp5	62.724	62.724	75.485	90	90	90	P43212	96	1.24	44.35	0.17175	0.20101	38866	19.8794	94.44	2011-02-01	yes, regioisomer, but database now updated				Regioisomer to registered compound clearly identified. Diastereomer is C10-(S), C11-(R). Same regioisomer was co-crystallized with FABP4. Ester has only a single conformation, in contrast to the FABP4 complex. Compare with 7fvv.	c1(c(c(c(s1)C(=O)OCC)C)C(=O)N)NC(=O)[C@H]1[C@@H](C(=O)O)CCCC1		n.a.	n.a.	n.a.	n.a.	n.a.	n.a.	9.074	4.2001	n.a.	n.a.	n.a.	n.a.	n.a.	n.a.	n.a.	n.a.	n.a.	4.2001
7g1r	7g1r	fabp4	32.387	53.73	75.205	90	90	90	P212121	19	0.93	37.61	0.14017	0.15734	80698	13.693	95.63	2011-12-11						c1(c(ccs1)C(=O)OCC)NC(=O)C1=C(C(=O)O)CCC1		37.97	8.9963	n.a.	n.a.	1.408	0.6236	7.187	3.3242	2.619	1.0151	0.409	0.2497	n.a.	n.a.	n.a.	1.408	0.6236	3.3242
7g1s	7g1s	fabp4	32.575	53.988	75.411	90	90	90	P212121	19	1.08	43.9	0.14788	0.17379	52742	14.327	96.1	2011-11-28					Imide likely deprotonated with charge at oxygen atom that contacts Arg/Tyr since electron density for this atom is highest.	N12[C@@H](c3cc(c(cc3)Cl)Cl)SC[C@H]1C(=O)NC2=O		n.a.	n.a.	15.11	10.189	0.295	0.1213	n.a.	n.a.	0.366	0.133	23.43	15.261	n.a.	15.11	10.189	0.295	0.1213	n.a.
7g1t	7g1t	fabp4	32.45	53.713	75.066	90	90	90	P212121	19	1.1	37.53	0.13752	0.15928	49581	15.4841	96.52	2011-08-14					Ligand needs to bind in a tautomer with Michael system.	n1c(nnc(c1O)C)c1ccccc1		n.a.	n.a.	n.a.	n.a.	n.a.	n.a.	n.a.	n.a.	n.a.	n.a.	n.a.	n.a.	n.a.	n.a.	n.a.	n.a.	n.a.	n.a.
7g1u	7g1u	fabp4	32.651	53.793	74.842	90	90	90	P212121	19	1.14	43.69	0.1468	0.18155	44652	19.0199	96.15	2012-02-10						N(c1cc(ccc1c1nc(no1)C)Cl)C(=O)C1=C(CCC1)C(=O)O		n.a.	n.a.	n.a.	n.a.	n.a.	n.a.	n.a.	n.a.	n.a.	n.a.	n.a.	n.a.	n.a.	n.a.	n.a.	n.a.	n.a.	n.a.
7g1v	7g1v	fabp4	32.366	53.77	75.641	90	90	90	P212121	19	1.02	37.82	0.13484	0.16028	62017	14.4582	96.01	2012-02-05	yes, ring closure				Density clearly shows condensation product of 3-[(2-sulfanylphenyl)carbamoyl]bicyclo[2.2.1]heptane-2-carboxylic acid with elimination of water.	[C@@H]1([C@H]2C[C@@H]([C@H]1C(=O)O)CC2)C(=O)Nc1c(cccc1)S		n.a.	n.a.	n.a.	n.a.	6.515	2.9281	n.a.	n.a.	n.a.	n.a.	n.a.	n.a.	n.a.	n.a.	n.a.	6.515	2.9281	n.a.
7g1w	7g1w	fabp45	32.212	53.015	72.44	90	90	90	P22121	3018	1.34	42.8	0.20231	0.23755	25974	15.9732	95.72	2012-02-05					There is a second molecule of unknown identity above the ligand, which could be a short fatty acid. Modeling a string of water is not supported by chemical environment. Compare with 7fwd.	C(=O)(Nc1cc(cc(c1)Cl)Cl)CC(CC(=O)O)(C)C		4.128	0.9723	48.81	32.953	4.412	1.9792	17.04	7.8973	2.441	0.9454	1.685	1.082	47.4322	48.81	32.953	4.412	1.9792	7.8973
7g1x	7g1x	fabp1	58.691	34.929	59.321	90	119.21	90	P1211	4	1.65	34.93	0.20507	0.25234	22795	27.2663	93.97	2012-04-01					Another monoclinic crystal form of FABP1. Result of failed soak with 2-[[4-cyclopropyl-5-methyl-3-[3-(trifluoromethyl)-1,2,4-oxadiazol-5-yl]thiophen-2-yl]carbamoyl]cyclopentene-1-carboxylic acid	O		n.a.	n.a.	n.a.	n.a.	n.a.	n.a.	n.a.	n.a.	n.a.	n.a.	n.a.	n.a.	n.a.	n.a.	n.a.	n.a.	n.a.	n.a.
7g1y	7g1y	fabp4	32.271	53.862	75.311	90	90	90	P212121	19	0.95	37.66	0.14099	0.16565	77010	14.8746	97.09	2012-02-05			yes		Two slightly tilted conformations of whole ligand.	c1c(nc(s1)CSc1cc(ccc1)OC)C(=O)O		n.a.	n.a.	n.a.	n.a.	n.a.	n.a.	n.a.	n.a.	n.a.	n.a.	n.a.	n.a.	n.a.	n.a.	n.a.	n.a.	n.a.	n.a.
7g1z	7g1z	fabp4	32.235	53.738	75.064	90	90	90	P212121	19	1.12	37.53	0.14154	0.16409	46413	16.0858	96.44	2011-10-22						[nH]1nnnc1Cc1cc(c(cc1)Cl)Oc1ccccc1		n.a.	n.a.	1.438	0.9545	0.291	0.1196	n.a.	n.a.	0.507	0.188	13.35	8.6879	n.a.	1.438	0.9545	0.291	0.1196	n.a.
5hz9	5hz9	fabp3	186.827	186.827	114.204	90	90	90	P43212	96	2.3	47.187	0.1995	0.2389	83146	52.976	92.65	2010-09-27					8 molecules per asymmetric unit, all of them have ligand bound. Many more ligand molecules as additive in cavity formed by the octamer. Ligand carboxylate does not contact conserved arginine. Compare 5edb, 5hz9, 7fw8.	c1(c(c2c(nc1C)ccc(c2)Cl)c1ccccc1)C(=O)O		n.a.	n.a.	0.1635 +/- 0.0715 with n = 2	0.0929 +/- 0.0478 with n = 2	0.259	0.1048	>23.2	n.a.	0.6735 +/- 0.1335 with n = 2	0.25975 +/- 0.05875 with n = 2	1.803	1.1588	n.a.	0.1635 +/- 0.0715 with n = 2	0.0929 +/- 0.0478 with n = 2	0.259	0.1048	n.a.
7g20	7g20	fabp4	32.628	53.936	75.312	90	90	90	P212121	19	1.12	37.66	0.1443	0.16754	47606	15.3544	97.09	2011-12-08						[C@]1(C(=O)N(Cc2ccc(cc2)OC)C(=O)NC1=O)(CC=C)C(C)C		n.a.	n.a.	n.a.	n.a.	1.147	0.5057	n.a.	n.a.	n.a.	n.a.	n.a.	n.a.	n.a.	n.a.	n.a.	1.147	0.5057	n.a.
8s1k	8s1k	fabp4	31.988	53.4	72.131	90	90	90	P22121	3018	1.22	42.919	0.1729	0.2075	36522	18.8315	97.17	2013-06-10					S-enantiomer bound. Pentyl chain flexible. Last two atoms in particular are not well defined by electron density.	c1(c2c(nc(c1c1[nH]nnn1)C1(CCCC1)COC)CC[C@H](C2)CCCCC)c1ccccc1		n.a.	n.a.	n.a.	n.a.	n.a.	n.a.	n.a.	n.a.	n.a.	n.a.	n.a.	n.a.	n.a.	n.a.	n.a.	n.a.	n.a.	n.a.

## Sheet: Fig.2 II
construct/isoform	reso_high	bins	3	4	43	45	5	9	1	m4	m5		#
fabp4	1.12	0.84	0	0	0	1	0	0	0	0	0		1
fabp4	1.03	0.94	0	4	0	0	0	0	0	0	0		4
fabp4	1.05	1.04	0	40	0	0	0	0	0	0	0		40
fabp4	1.12	1.14	0	101	2	1	1	0	0	0	0		105
fabp43	1.26	1.24	0	15	4	3	2	0	0	0	0		24
fabp5	1.47	1.34	0	8	1	8	1	0	1	0	0		19
fabp4	0.95	1.44	0	2	0	1	1	0	0	0	0		4
fabp4	0.95	1.54	0	3	0	4	2	0	0	2	0		11
fabp4	1.05	1.64	1	2	0	1	1	0	1	0	0		6
fabp4	1.08	1.74	0	2	0	0	0	0	1	0	0		3
fabp4	1.12	1.84	0	0	0	0	0	0	0	0	1		1
fabp4	1.12	1.94	0	0	0	0	0	0	1	0	0		1
fabp4	1.12	2.04	0	1	0	0	1	0	0	0	0		2
fabp4	1.12	2.14	0	0	0	0	0	1	0	0	0		1
fabp4	1.17	2.24	0	0	0	0	0	0	1	0	0		1
fabp4	1.24	2.34	1	0	0	0	0	0	0	0	0		1
fabp5	1.34	2.44	0	0	0	0	1	0	0	0	0		1
fabp4	1.12	2.54	0	0	0	0	0	0	0	0	0		0
fabp4	0.99	2.64	0	3	0	0	0	0	1	0	0		4
fabp4	0.99			181									229
fabp4	1.02
fabp4	1.03
fabp4	1.03
fabp4	1.04
fabp4	1.05
fabp4	1.06
fabp4	1.07
fabp4	1.12
fabp45	1.12
fabp4	1.12
fabp4	1.12
fabp4	1.13
fabp4	1.14
fabp4	1.14
fabp5	1.17
fabp4	1.18
fabp4	1.2
fabp4	1.21
fabp4	1.25
fabp4	1.26
fabp45	1.28
fabp4	1.29
fabp4	1.29
fabp45	1.34
fabp45	1.4
fabp5	1.4
fabp45	1.45
fabp45	1.48		This stacked histogram is the basis for Fig. 2 in the manuscript titled: "II: Crystallographic overview, ligand classes, and binding poses"
fabp4	1.53
fabp4	1.55
fabp9	2.06
fabp4	2.55
fabp4	2.6
fabp45	0.84
fabp4	0.88
fabp4	0.91
fabp4	0.93
fabp4	0.94
fabp4	0.95
fabp4	0.95
fabp4	0.96
fabp4	0.97
fabp4	0.98
fabp4	0.99
fabp4	0.99
fabp4	0.99
fabp4	0.99
fabp4	1
fabp4	1
fabp4	1.01
fabp4	1.01
fabp4	1.02
fabp4	1.02
fabp4	1.02
fabp4	1.02
fabp4	1.02
fabp4	1.02
fabp4	1.02
fabp4	1.02
fabp4	1.02
fabp4	1.03
fabp4	1.03
fabp4	1.03
fabp4	1.03
fabp4	1.03
fabp4	1.04
fabp4	1.04
fabp4	1.04
fabp4	1.04
fabp4	1.05
fabp4	1.05
fabp4	1.05
fabp4	1.05
fabp4	1.05
fabp4	1.05
fabp4	1.05
fabp4	1.05
fabp4	1.05
fabp4	1.05
fabp4	1.06
fabp4	1.07
fabp4	1.07
fabp4	1.07
fabp4	1.07
fabp4	1.07
fabp4	1.08
fabp4	1.08
fabp4	1.08
fabp4	1.08
fabp4	1.08
fabp4	1.08
fabp4	1.08
fabp4	1.09
fabp4	1.09
fabp4	1.1
fabp4	1.1
fabp4	1.1
fabp4	1.1
fabp4	1.1
fabp5	1.11
fabp4	1.11
fabp4	1.12
fabp4	1.12
fabp4	1.12
fabp4	1.12
fabp4	1.12
fabp4	1.12
fabp4	1.12
fabp4	1.12
fabp4	1.12
fabp4	1.12
fabp4	1.12
fabp4	1.12
fabp4	1.12
fabp4	1.12
fabp4	1.12
fabp4	1.12
fabp4	1.12
fabp4	1.12
fabp4	1.12
fabp4	1.12
fabp4	1.12
fabp4	1.12
fabp4	1.12
fabp4	1.12
fabp43	1.12
fabp4	1.12
fabp4	1.12
fabp4	1.12
fabp4	1.12
fabp4	1.12
fabp43	1.12
fabp4	1.12
fabp4	1.12
fabp4	1.12
fabp4	1.12
fabp4	1.12
fabp4	1.12
fabp4	1.12
fabp4	1.12
fabp4	1.12
fabp4	1.12
fabp4	1.12
fabp4	1.12
fabp4	1.12
fabp4	1.12
fabp4	1.12
fabp4	1.12
fabp4	1.13
fabp4	1.13
fabp4	1.13
fabp4	1.13
fabp4	1.14
fabp4	1.14
fabp43	1.15
fabp45	1.15
fabp43	1.16
fabp43	1.17
fabp4	1.17
fabp4	1.17
fabp4	1.17
fabp4	1.18
fabp4	1.18
fabp4	1.19
fabp43	1.2
fabp45	1.21
fabp4	1.22
fabp4	1.22
fabp4	1.24
fabp45	1.24
fabp4	1.24
fabp5	1.24
fabp45	1.25
fabp4	1.25
fabp4	1.25
fabp45	1.25
fabp4	1.26
fabp4	1.27
fabp45	1.28
fabp1	1.3
fabp45	1.32
fabp45	1.34
fabp45	1.34
fabp4	1.4
fabp4	1.44
fabp5	1.45
fabp4	1.46
fabp45	1.47
mfabp4	1.49
fabp4	1.51
fabp45	1.51
mfabp4	1.54
fabp5	1.55
fabp3	1.597
fabp4	1.61
fabp1	1.64
fabp45	1.64
fabp4	1.65
fabp1	1.65
fabp4	1.74
mfabp5	1.81
fabp1	1.88
fabp4	1.96
fabp5	2
fabp1	2.23
fabp3	2.3
fabp5	2.44
fabp1	2.6
fabp4	2.601

## Sheet: Fig.12 II
PDB-ID	IC50_hFABP3	IC50_hFABP4	IC50_hFABP5	ratio
7fvx	1.234	0.0478	17.24	0.0713798
7fvz	33.65	1.768	4.403	5.45292
7fw0	10.5	3.531	30.08	0.312398		This data is the basis for Fig. 12 in the manuscript titled: "II: Crystallographic overview, ligand classes, and binding poses"
7fwb	2.067	1.218	44.4	0.0453111
7fwd	0.116	0.263	20.37	0.00562206
7fwo	0.546	0.427	25.88	0.0207549
7fwq	0.0375	0.0475	2.351	0.0156348
7fwx	33.65	1.768	4.403	5.45292
7fx1	2.681	0.763	40.28	0.0653217
7fx7	45.08	0.372	0.649	44.1528
7fxb	1.697	0.0873	8.917	0.188466
7fxe	0.3014	0.9592	5.9569	0.0435795
7fxg	2.06	0.0864	23.58	0.0870432
7fxi	4.719	0.582	46.61	0.0999958
7fxj	25.97	0.985	24.1	1.03528
7fxr	0.555	0.106	24.49	0.0225646
7fxt	1.835	0.255	11.53	0.155706
7fy0	36.84	0.112	18.17	2.0151
7fy2	12.9	12.04	7.791	0.650497
7fyd	0.595	0.0512	2.62	0.222746
7fyj	8.6762	0.0611	22.523	0.384173
7fyl	2.064	0.561	6.581	0.288995
7fyo	48.81	4.412	17.04	2.27531
5hz5	3.372	0.0505	0.211	12.8948
5hz8	0.624	0.0617	0.294	1.75429
7fyq	1.285	0.202	13.54	0.093509
7fyt	8.6762	0.0611	22.523	0.384173
7fyy	18.75	0.0468	6.389	2.91339
7fyz	18.05	1.142	9.728	1.66053
7fz5	4.461	0.121	0.89	4.41246
7fzc	17.84	0.249	41.2	0.430408
5hz6	33.15	0.06115	9.227	3.56906
7fzs	0.2385	0.105	5.748	0.0407483
7fzy	3.372	0.0505	0.211	12.8948
7g00	45.75	0.772	1.456	20.5341
7g01	15.145	0.0755	1.0935	12.9555
7g02	0.038	0.0446	41.37	0.000917551
7g0a	14.43	0.0705	0.386	31.6101
7g0c	18.05	1.142	9.728	1.66053
7g0j	0.38925	0.1009	0.975	0.36179
7g0k	36.84	0.112	18.17	2.0151
5edc	15.145	0.0755	1.0935	12.9555
7g10	0.03975	0.115	13.82	0.00285253
7g11	3.354	0.0907	5.182	0.636107
7g1b	0.2635	0.178	2.8164	0.0879976
7g1i	10.34	0.358	2.947	3.12859
7g1k	11.27	0.867	19.63	0.549837
7g1m	10.06	0.224	0.557	12.8809
7g1n	10.06	0.224	0.557	12.8809
7g1w	48.81	4.412	17.04	2.27531
