# Supplementary material for: A high-resolution data set of fatty acid-binding protein structures. I. Dynamics of FABP4 and ligand binding
Source: Acta Crystallogr D Struct Biol. 2025 Jul 28;81(Pt 8):423–35. doi: 10.1107/S2059798325006242 (PMC12315583; doi:10.1107/S2059798325006242)
Supplement: Supplementary file 3 [file d-81-00423-sup3.txt]

average B-values:

command:
awk '/^(ATOM|HETATM)/ && $3 !~ /^H/ {n++; b[n]=substr($0,61,6)+0; sb+=b[n]} END {if(n==0){print "problem on input"; exit 1} ave=sb/n; for(i=1;i<=n;i++) ss+=(b[i]-ave)^2; printf "===> Ave B: %.1f +/- %.1f for %d atoms\n", ave, sqrt(ss/n), n}' file.pdb

original:
2qm9.pdb
===> Ave B: 28.9 +/- 4.45 for 2076 atoms
TDZ only
===> Ave B: 97.9 +/- 5.58 for 62 atoms

-> ligand has ca. 3-fold larger B-values than mean of structure

n.b.: even atoms with zero occupancy have B-values assigned, example
HETATM 2105  OAQ TDZ A 201      -3.703 -11.482  20.069  1.00 96.36           O
HETATM 2141  OAQ TDZ B 202     -21.369 -32.929  17.390  0.00 98.74           O

PDB_REDO:
2qm9_final.pdb
===> Ave B: 28.8 +/- 8.66 for 2105 atoms
TDZ only
===> Ave B: 77.0 +/- 37.9 for 62 atoms

n.b.: similar result, but PDB_REDO sets B-values of atoms with occ=0 to a fixed value, here 37.11 A^2, example:
HETATM 2134  OAQ TDZ A 201      -3.304 -11.438  20.145  1.00100.55           O
HETATM 2170  OAQ TDZ B 202     -21.369 -32.929  17.390  0.00 37.11           O

OAQ is the ether oxygen atom of TDZ. In chain A it was set to occ=1, in chain B to occ=0.

re-refinement with MYR:
refmac.pdb
===> Ave B: 42.7 +/- 14.7 for 2211 atoms
MYR only:
===> Ave B: 85.6 +/- 7.2 for 32 atoms

n.b.: two-fold larger B-values for MYR compared to mean B-value of all atoms
several rounds of building and re-refinement using 10 cycles with weight matrix 0.05 and 10 cycles of TLS 
TLS groups defined using phenix.find_tls_groups file.pdb

Unable to find author's or PDB_REDO protocols for B-value restraints.
_______________________________________________________________________
clashscores:

command:
phenix.clashscore file.pdb

original:
2qm9 (TDZ): 4.47 for ligand with original occupancies and 8.62 if ligand occupancy 1
PDB_REDO:
2qm9_final: 8.28 for ligand with original occupancies and 23.45 if ligand occupancies 1
re-refinement:
refmac.pdb (MYR): 1.38 after refinement
_______________________________________________________________________
real-space correlation coefficients:

original: 2qm9.pdb
phenix.real_space_correlation 2qm9.pdb ../hkl/2qm9.mtz detail=residue
  Overall map cc(Fc,2mFo-DFc): 0.8393

PDB_REDO: 2qm9_final.pdb
phenix.real_space_correlation 2qm9_final.pdb 2qm9_final.mtz detail=residue
  Overall map cc(Fc,2mFo-DFc): 0.8452

re-refinement: refmac.pdb
phenix.real_space_correlation refmac.pdb ../hkl/2qm9.mtz detail=residue
  Overall map cc(Fc,2mFo-DFc): 0.8643


per residue (two chains, A and B in this structure):

Rho1 = Fc, Rho2 = 2mFo-DFc

 <----id string---->  occ     ADP      CC   Rho1   Rho2
 A   TDZ  201        0.55   96.93  0.5368   0.59   0.32 <- original structure
 B   TDZ  202        0.52   98.92  0.4750   0.65   0.23 <- original structure

 A   TDZ  201        1.00   96.93  0.5707   1.26   0.32 <- all occupancies reset to 1, no refinement
 B   TDZ  202        1.00   98.92  0.5974   1.35   0.26 <- all occupancies reset to 1, no refinement

 A   TDZ  201        0.55   76.30  0.6098   0.49   0.35 <- PDB_REDO
 B   TDZ  202        0.52   77.70  0.4354   0.61   0.20 <- PDB_REDO

 A   MYR  367        1.00   81.90  0.8037   1.71   0.85 <- re-refinement
 B   MYR  348        1.00   89.36  0.7352   1.66   0.73 <- re-refinement

per atom, original structure:
phenix.real_space_correlation 2qm9.pdb ../hkl/2qm9.mtz detail=atom

 <----id string---->  occ     ADP      CC   Rho1   Rho2
 A   TDZ  201    CAA 1.00   90.29  0.6269   0.64   0.40
 A   TDZ  201    CAB 1.00   90.09  0.3090   1.06  -0.15
 A   TDZ  201    CAC 1.00   91.77  0.7622   0.56  -0.58
 A   TDZ  201    CAD 1.00   92.39  0.7858   1.14   0.58
 A   TDZ  201    CAH 0.00  100.21  0.5653  -0.28  -0.20
 A   TDZ  201    CAI 0.00  100.24  0.6130  -0.54  -0.26
 A   TDZ  201    CAJ 0.00   98.77  0.5376  -0.18   0.68
 A   TDZ  201    CAK 0.00   99.19  0.1743  -0.33   0.00
 A   TDZ  201    CAL 1.00   91.74  0.7520   1.39   1.21
 A   TDZ  201    CAM 1.00   92.34  0.6669   1.52   0.88
 A   TDZ  201    CAN 1.00   94.18  0.3893   1.35   0.64
 A   TDZ  201    CAO 0.00  103.17 -0.0059  -0.64  -0.92
 A   TDZ  201    CAT 0.00  106.11  0.0662  -0.61  -0.31
 A   TDZ  201    CAU 0.00  104.96  0.2621  -1.16   0.50
 A   TDZ  201    CAV 0.00  101.39  0.6525  -0.55  -0.95
 A   TDZ  201    CAW 0.00   98.24  0.1551   0.35   0.79
 A   TDZ  201    CAX 1.00   90.91  0.5228   1.99   1.12
 A   TDZ  201    CAY 1.00   91.02  0.6210   1.95   0.25
 A   TDZ  201    CAZ 1.00   91.56  0.8315   1.98   0.87
 A   TDZ  201    CBA 1.00   91.25  0.6731   2.15   0.88
 A   TDZ  201    CBB 1.00   91.61  0.7268   2.20   1.49
 A   TDZ  201    CBC 1.00   91.64  0.6878   2.63   1.06
 A   TDZ  201    CBD 0.00  104.66 -0.1123  -0.87   0.48
 A   TDZ  201    CBE 1.00   92.85  0.3849   2.18   0.80
 A   TDZ  201    NAP 0.00  105.44  0.3244  -0.99   0.37
 A   TDZ  201    OAE 0.00  106.98  0.7416  -0.84  -1.17
 A   TDZ  201    OAF 0.00  104.48  0.5633  -1.45   0.28
 A   TDZ  201    OAG 1.00   92.57  0.8518   1.38  -0.13
 A   TDZ  201    OAQ 1.00   96.36  0.2722   1.06   0.82
 A   TDZ  201    OAR 1.00   92.34  0.6418   2.08   0.55
 A   TDZ  201    SAS 0.00  105.96  0.0674  -0.82  -0.10
 B   TDZ  202    CAA 1.00   92.57  0.8093   0.60   0.86
 B   TDZ  202    CAB 1.00   93.13  0.3901   1.36   0.22
 B   TDZ  202    CAC 1.00   94.82  0.4856   0.63  -1.22
 B   TDZ  202    CAD 1.00   94.62  0.8211   0.84   0.73
 B   TDZ  202    CAH 0.00  101.80  0.2855  -0.17   0.03
 B   TDZ  202    CAI 0.00  101.71  0.4567  -0.39   0.21
 B   TDZ  202    CAJ 0.00  100.87 -0.0212  -0.00   0.64
 B   TDZ  202    CAK 0.00  100.89  0.1953  -0.18   0.10
 B   TDZ  202    CAL 1.00   94.50  0.6262   1.40   0.43
 B   TDZ  202    CAM 1.00   95.19  0.7765   1.83  -0.08
 B   TDZ  202    CAN 1.00   96.50  0.7747   1.32   0.45
 B   TDZ  202    CAO 0.00  104.50 -0.0588  -0.62  -0.92
 B   TDZ  202    CAT 0.00  106.96  0.0238  -0.19  -0.14
 B   TDZ  202    CAU 0.00  106.04  0.5610  -1.06   0.26
 B   TDZ  202    CAV 0.00  102.74  0.4150  -0.22  -0.60
 B   TDZ  202    CAW 0.00  100.45  0.0530  -0.16  -0.24
 B   TDZ  202    CAX 1.00   93.40  0.5079   1.89   1.12
 B   TDZ  202    CAY 1.00   93.68  0.4059   2.20   0.76
 B   TDZ  202    CAZ 1.00   94.36  0.7901   2.03   0.55
 B   TDZ  202    CBA 1.00   93.84  0.7062   1.73   0.62
 B   TDZ  202    CBB 1.00   94.43  0.5541   1.99   0.30
 B   TDZ  202    CBC 1.00   94.50  0.5916   2.68   0.09
 B   TDZ  202    CBD 0.00  105.67  0.1282  -0.51   0.77
 B   TDZ  202    CBE 1.00   95.23  0.5689   2.24   1.30
 B   TDZ  202    NAP 0.00  106.49  0.1903  -0.95   0.23
 B   TDZ  202    OAE 0.00  107.16  0.5782  -0.11   0.09
 B   TDZ  202    OAF 0.00  105.91  0.6749  -1.30  -0.36
 B   TDZ  202    OAG 1.00   94.08  0.8418   1.06  -0.24
 B   TDZ  202    OAQ 0.00   98.74  0.0762   0.08   0.22
 B   TDZ  202    OAR 1.00   94.75  0.5202   2.32   0.37
 B   TDZ  202    SAS 0.00  106.86  0.0779  -0.22   0.40

ADP: mean=97.17 std=5.80
CC: mean=0.51 std=0.25
Rho1: mean=0.79 std=1.08
Rho2: mean=0.26 std=0.54

per atom, PDB_REDO structure:
phenix.real_space_correlation 2qm9_final.pdb 2qm9_final.mtz detail=atom

 <----id string---->  occ     ADP      CC   Rho1   Rho2
 A   TDZ  201    CAA 1.00  106.20  0.7737   0.70  -0.00
 A   TDZ  201    CAB 1.00  101.98  0.2874   1.01   0.17
 A   TDZ  201    CAC 1.00   98.82  0.9180   0.52   0.36
 A   TDZ  201    CAD 1.00  111.48  0.7125   1.02   0.56
 A   TDZ  201    CAH 0.00   37.11  0.6573  -0.24  -0.33
 A   TDZ  201    CAI 0.00   37.11  0.6591  -0.43  -0.02
 A   TDZ  201    CAJ 0.00   37.11  0.6015  -0.12   0.72
 A   TDZ  201    CAK 0.00   37.11  0.3342  -0.34  -0.34
 A   TDZ  201    CAL 1.00  108.87  0.7317   1.22   1.36
 A   TDZ  201    CAM 1.00  111.37  0.6363   1.19   0.54
 A   TDZ  201    CAN 1.00  109.82  0.5303   1.20   0.26
 A   TDZ  201    CAO 0.00   37.11  0.0717  -0.61  -0.75
 A   TDZ  201    CAT 0.00   37.11  0.1394  -0.64  -0.33
 A   TDZ  201    CAU 0.00   37.11  0.3043  -1.20   0.69
 A   TDZ  201    CAV 0.00   37.11  0.7307  -0.40  -1.05
 A   TDZ  201    CAW 0.00   37.11  0.3372   0.41   0.49
 A   TDZ  201    CAX 1.00  109.91  0.6369   1.75   1.10
 A   TDZ  201    CAY 1.00  113.77  0.4884   1.72  -0.13
 A   TDZ  201    CAZ 1.00  103.39  0.6943   1.82   1.15
 A   TDZ  201    CBA 1.00  105.30  0.5657   1.84   1.52
 A   TDZ  201    CBB 1.00  109.93  0.6234   2.03   1.28
 A   TDZ  201    CBC 1.00  117.46  0.6509   2.17   0.76
 A   TDZ  201    CBD 0.00   37.11 -0.0374  -0.90   0.28
 A   TDZ  201    CBE 1.00  112.78  0.3636   1.95   0.91
 A   TDZ  201    NAP 0.00   37.11  0.3402  -1.04   0.38
 A   TDZ  201    OAE 0.00   37.11  0.7474  -0.98  -1.53
 A   TDZ  201    OAF 0.00   37.11  0.5904  -1.42   0.29
 A   TDZ  201    OAG 1.00  104.08  0.8404   1.10   1.11
 A   TDZ  201    OAQ 1.00  100.55  0.5280   1.14   1.03
 A   TDZ  201    OAR 1.00  119.94  0.5343   1.70   0.58
 A   TDZ  201    SAS 0.00   37.11  0.2514  -0.83  -0.23
 B   TDZ  202    CAA 1.00   99.35  0.8494   0.53   0.86
 B   TDZ  202    CAB 1.00  100.00  0.3740   1.15   0.62
 B   TDZ  202    CAC 1.00  109.82  0.5363   0.90  -0.78
 B   TDZ  202    CAD 1.00  128.11  0.3186   0.74  -0.35
 B   TDZ  202    CAH 0.00   37.11  0.5068  -0.12  -0.24
 B   TDZ  202    CAI 0.00   37.11  0.5730  -0.31   0.17
 B   TDZ  202    CAJ 0.00   37.11  0.2239   0.39   0.64
 B   TDZ  202    CAK 0.00   37.11  0.3464   0.08   0.08
 B   TDZ  202    CAL 1.00  119.81  0.7402   1.44   0.85
 B   TDZ  202    CAM 1.00  122.70  0.7755   1.23   0.75
 B   TDZ  202    CAN 1.00  125.60  0.4187   1.12   0.09
 B   TDZ  202    CAO 0.00   37.11 -0.1480  -0.65  -0.88
 B   TDZ  202    CAT 0.00   37.11  0.0220  -0.36  -0.13
 B   TDZ  202    CAU 0.00   37.11  0.2669  -1.06   0.07
 B   TDZ  202    CAV 0.00   37.11  0.5679  -0.17  -0.70
 B   TDZ  202    CAW 0.00   37.11  0.1150   0.46  -0.17
 B   TDZ  202    CAX 1.00  105.55  0.5107   1.76   1.22
 B   TDZ  202    CAY 1.00  112.66  0.5660   2.04   0.17
 B   TDZ  202    CAZ 1.00  111.83  0.7946   1.76   0.63
 B   TDZ  202    CBA 1.00  106.38  0.6643   1.72   0.86
 B   TDZ  202    CBB 1.00  118.59  0.5238   1.86   0.66
 B   TDZ  202    CBC 1.00  122.95  0.6155   2.37   0.04
 B   TDZ  202    CBD 0.00   37.11 -0.0898  -0.56   0.37
 B   TDZ  202    CBE 1.00  127.70  0.3654   1.78   0.68
 B   TDZ  202    NAP 0.00   37.11  0.1151  -1.01   0.36
 B   TDZ  202    OAE 0.00   37.11  0.5428  -0.18  -0.13
 B   TDZ  202    OAF 0.00   37.11  0.5683  -1.33  -0.10
 B   TDZ  202    OAG 1.00  110.75  0.8259   0.93  -0.09
 B   TDZ  202    OAQ 0.00   37.11  0.1837   0.62   0.52
 B   TDZ  202    OAR 1.00  130.12  0.2798   1.93   0.16
 B   TDZ  202    SAS 0.00   37.11  0.1172  -0.04   0.04

ADP: mean=79.88 std=31.01
CC: mean=0.51 std=0.29
Rho1: mean=0.42 std=1.08
Rho2: mean=0.26 std=0.68


per atom, re-refined structure:
phenix.real_space_correlation refmac.pdb ../hkl/2qm9.mtz detail=atom

 <----id string---->  occ     ADP      CC   Rho1   Rho2
 A   MYR  367    C1  1.00   83.47  0.8133   2.84   1.32
 A   MYR  367    C10 1.00   88.84  0.8293   1.54   0.22
 A   MYR  367    C11 1.00   88.57  0.8229   1.71   0.39
 A   MYR  367    C12 1.00   89.62  0.7194   1.39  -0.14
 A   MYR  367    C13 1.00   90.18  0.6404   1.11   0.58
 A   MYR  367    C14 1.00   85.90  0.7055   0.29   0.52
 A   MYR  367    C2  1.00   82.30  0.9053   1.52   1.02
 A   MYR  367    C3  1.00   75.44  0.8549   1.80   1.67
 A   MYR  367    C4  1.00   76.64  0.8079   1.90   1.22
 A   MYR  367    C5  1.00   78.71  0.8225   1.99   1.21
 A   MYR  367    C6  1.00   82.82  0.8888   1.99   0.71
 A   MYR  367    C7  1.00   78.11  0.7612   1.72   0.78
 A   MYR  367    C8  1.00   79.02  0.8967   1.72   0.84
 A   MYR  367    C9  1.00   81.41  0.8431   1.36   0.77
 A   MYR  367    O1  1.00   79.25  0.7811   2.20   1.19
 A   MYR  367    O2  1.00   70.13  0.8950   2.22   1.25
 B   MYR  348    C1  1.00   88.50  0.6571   2.68   1.54
 B   MYR  348    C10 1.00   87.94  0.8385   1.71   0.63
 B   MYR  348    C11 1.00   93.84  0.8919   1.63   0.31
 B   MYR  348    C12 1.00   95.85  0.6386   1.51   0.49
 B   MYR  348    C13 1.00  102.37  0.6688   1.00  -0.30
 B   MYR  348    C14 1.00   96.24  0.4172   0.35   0.48
 B   MYR  348    C2  1.00   94.10  0.7747   1.47   0.32
 B   MYR  348    C3  1.00   87.29  0.7626   1.77   1.54
 B   MYR  348    C4  1.00   89.58  0.6633   1.91   0.73
 B   MYR  348    C5  1.00   91.18  0.6842   1.60   0.72
 B   MYR  348    C6  1.00   90.33  0.7427   1.62  -0.26
 B   MYR  348    C7  1.00   83.59  0.7080   1.73   0.49
 B   MYR  348    C8  1.00   82.22  0.8001   1.62   1.30
 B   MYR  348    C9  1.00   82.91  0.8545   1.57   0.98
 B   MYR  348    O1  1.00   91.57  0.6773   2.20   0.75
 B   MYR  348    O2  1.00   72.19  0.8942   2.14   1.95

ADP:  mean=86.84 std=6.67
CC :  mean=0.77  std=0.11 <- small distribution of per-atom CC-values
Rho1: mean=1.68  std=0.53
Rho2: mean=0.77  std=0.48
